# Supplementary material for: Investigating the Function of Human Jumping Translocation Breakpoint Protein (hJTB) and Its Interacting Partners through In-Solution Proteomics of MCF7 Cells
Source: Molecules. 2022 Nov 28;27(23):8301. doi: 10.3390/molecules27238301 (PMC9740069; doi:10.3390/molecules27238301)
Supplement: Supplementary file 1 [file molecules-27-08301-s001.zip]

Archive with 2 entries (2 files):
- molecules-1954398-supplementary-table-S1.xlsx
- molecules-1954398-supplementary-table-S2.xlsx
