# Supplementary material for: Investigating the Function of Human Jumping Translocation Breakpoint Protein (hJTB) and Its Interacting Partners through In-Solution Proteomics of MCF7 Cells
Source: Molecules. 2022 Nov 28;27(23):8301. doi: 10.3390/molecules27238301 (PMC9740069; doi:10.3390/molecules27238301)
Supplement: Supplementary file 1 [file molecules-27-08301-s001.zip › molecules-1954398-supplementary-table-S1.xlsx]

## Sheet: MJ_092421_093021_MCF7insolution
#MJ_092421_093021_MCF7insolutionBR123, Samples Report created on 10/18/2022
MJ_092421_093021_MCF7insolutionBR123
#	Identified Proteins (631)	Accession Number	Fisher's Exact Test (P-Value)	Fold Change by Sample	Control	Up_JTB	Ctrl_sh	sh_JTB
1	Cluster of keratin 1 [Homo sapiens] (gi|11935049)	gi|11935049 [10]	95% (< 0.00010)	0% (1.2)	526	1371	1099	1139
1.1	keratin 1 [Homo sapiens]	gi|11935049	0% (0.12)	0% (1.2)	83	204	188	128
1.2	hCG1643231, isoform CRA_b, partial [Homo sapiens]	gi|119567961	95% (< 0.00010)	95% (INF)	0	171	144	0
1.3	epidermal cytokeratin 2 [Homo sapiens]	gi|181402 (+1)	0% (0.16)	0% (0.8)	35	58	56	35
1.4	hCG1988300, isoform CRA_a [Homo sapiens]	gi|119607256 (+1)	95% (0.040)	0% (1.1)	391	906	688	764
1.5	keratin 8, isoform CRA_d [Homo sapiens]	gi|119617060	95% (< 0.00010)	0% (1.3)	444	1208	949	1044
1.6	KRT8 protein, partial [Homo sapiens]	gi|62913980	95% (< 0.00010)	0% (1.3)	444	1196	949	1040
1.7	keratin, type II cytoskeletal 79 [Homo sapiens]	gi|32567786	0% (0.10)	95% (0.0)	2	0	2	4
1.8	cytokeratin [Homo sapiens]	gi|1419564	95% (0.0010)	0% (1.2)	440	1086	824	959
1.9	keratin, type II cytoskeletal 1b [Homo sapiens]	gi|194018511	0% (1.00)	95% (INF)	0	0	0	0
1.1	hCG1748768, isoform CRA_b, partial [Homo sapiens]	gi|119579661	0% (1.00)	95% (INF)	0	0	0	0
1.11	cytokeratin 8 [Homo sapiens]	gi|181400	0% (1.00)	95% (INF)	0	0	0	0
1.12	Keratin 71 [Homo sapiens]	gi|74355145	0% (1.00)	95% (INF)	0	0	0	0
1.13	hypothetical protein [Homo sapiens]	gi|31873640 (+1)	0% (1.00)	95% (INF)	0	0	0	0
1.14	keratin, type II cytoskeletal 74 [Homo sapiens]	gi|148612803 (+2)	0% (1.00)	95% (INF)	0	0	0	0
1.15	keratin type II [Homo sapiens]	gi|908803	0% (1.00)	95% (INF)	0	0	0	0
1.16	hCG40385, isoform CRA_a, partial [Homo sapiens]	gi|119575394	0% (1.00)	95% (INF)	0	0	0	0
1.17	unnamed protein product [Homo sapiens]	gi|194384240	0% (1.00)	95% (INF)	0	0	0	0
1.18	glial fibrillary acidic protein, isoform CRA_a [Homo sapiens]	gi|119571952	0% (1.00)	95% (INF)	0	0	0	0
1.19	unnamed protein product [Homo sapiens]	gi|194386492	0% (1.00)	95% (INF)	0	0	0	0
1.2	keratin b20 [Homo sapiens]	gi|47846296	0% (1.00)	95% (INF)	0	0	0	0
1.21	type II keratin subunit protein, partial [Homo sapiens]	gi|386854	0% (1.00)	95% (INF)	0	0	0	0
1.22	peripherin [Homo sapiens]	gi|21264345 (+1)	0% (1.00)	95% (INF)	0	0	0	0
1.23	peripherin [Homo sapiens]	gi|307358	0% (1.00)	95% (INF)	0	0	0	0
1.24	unnamed protein product [Homo sapiens]	gi|194387942	0% (1.00)	95% (INF)	0	0	0	0
1.25	NCK-associated protein 1, isoform CRA_f, partial [Homo sapiens]	gi|119631362	0% (1.00)	95% (INF)	0	0	0	0
1.26	Chain A, Human Vimentin Coil 2b Fragment Linked To Gcn4 Leucine Zipper (Z2b)	gi|20149842	0% (1.00)	95% (INF)	0	0	0	0
1.27	glial fibrillary acidic protein isoform 2 [Homo sapiens]	gi|196115290 (+1)	0% (1.00)	95% (INF)	0	0	0	0
1.28	vimentin [Homo sapiens]	gi|62414289 (+6)	0% (1.00)	95% (INF)	0	0	0	0
1.29	unnamed protein product [Homo sapiens]	gi|189054220 (+1)	0% (1.00)	95% (INF)	0	0	0	0
1.3	keratin, type II cytoskeletal 3 [Homo sapiens]	gi|109148552 (+4)	0% (1.00)	95% (INF)	0	0	0	0
1.31	keratin, type II cytoskeletal 7 [Homo sapiens]	gi|67782365 (+1)	0% (1.00)	95% (INF)	0	0	0	0
1.32	keratin 4 [Homo sapiens]	gi|119617053	0% (1.00)	95% (INF)	0	0	0	0
1.33	tau-tubulin kinase [Homo sapiens]	gi|27451602	0% (1.00)	95% (INF)	0	0	0	0
1.34	NCK-associated protein 1, isoform CRA_a [Homo sapiens]	gi|119631357	0% (1.00)	95% (INF)	0	0	0	0
1.35	PREDICTED: keratin, type II cytoskeletal 72 isoform X2 [Homo sapiens]	gi|767973269	0% (1.00)	95% (INF)	0	0	0	0
1.36	unnamed protein product [Homo sapiens]	gi|194388812	0% (1.00)	95% (INF)	0	0	0	0
1.37	mutant desmin [Homo sapiens]	gi|71011128	0% (1.00)	95% (INF)	0	0	0	0
1.38	mutant desmin [Homo sapiens]	gi|23194177	0% (1.00)	95% (INF)	0	0	0	0
1.39	unnamed protein product [Homo sapiens]	gi|194377194	0% (1.00)	95% (INF)	0	0	0	0
2	Cluster of gamma-actin, partial [Homo sapiens] (gi|178045)	gi|178045 [5]	95% (< 0.00010)	0% (0.7)	323	480	327	399
2.1	gamma-actin, partial [Homo sapiens]	gi|178045	95% (< 0.00010)	0% (0.6)	210	268	192	226
2.2	RecName: Full=Putative beta-actin-like protein 3; AltName: Full=Kappa-actin; AltName: Full=POTE ankyrin domain family member K; Contains: RecName: Full=Putative beta-actin-like protein 3, N-terminally processed	gi|74739412	0% (1.00)	95% (INF)	0	0	0	0
2.3	unnamed protein product [Homo sapiens]	gi|221043300	95% (0.039)	0% (0.9)	194	345	222	273
2.4	Chain B, Electron Cryo-microscopy Of Dngr-1 In Complex With F-actin	gi|822599257	95% (< 0.00010)	0% (0.7)	305	459	315	383
2.5	actin-like protein, partial [Homo sapiens]	gi|62420916	0% (1.00)	95% (INF)	0	0	0	0
2.6	beta actin variant [Homo sapiens]	gi|62897671	95% (< 0.00010)	0% (0.7)	305	459	314	382
2.7	beta-actin-like protein 2 [Homo sapiens]	gi|63055057	0% (1.00)	95% (INF)	0	0	0	0
2.8	actin-like protein, partial [Homo sapiens]	gi|62421021	95% (< 0.00010)	95% (INF)	0	70	0	0
2.9	actin, aortic smooth muscle isoform 1 [Homo sapiens]	gi|4501883	0% (1.00)	95% (INF)	0	0	0	0
2.1	unnamed protein product [Homo sapiens]	gi|194376310	0% (1.00)	95% (INF)	0	0	0	0
2.11	actin, beta, partial [Homo sapiens]	gi|14250401	0% (1.00)	95% (INF)	0	0	0	0
2.12	POTE-2 alpha-actin [Homo sapiens]	gi|145309046	0% (1.00)	95% (INF)	0	0	0	0
2.13	PREDICTED: POTE ankyrin domain family member E isoform X2 [Homo sapiens]	gi|767918225	0% (1.00)	95% (INF)	0	0	0	0
2.14	actin-like protein, partial [Homo sapiens]	gi|62420981	0% (1.00)	95% (INF)	0	0	0	0
2.15	actin, gamma-enteric smooth muscle isoform 1 precursor [Homo sapiens]	gi|4501889 (+1)	0% (1.00)	95% (INF)	0	0	0	0
2.16	ACTB protein, partial [Homo sapiens]	gi|15277503	0% (1.00)	95% (INF)	0	0	0	0
2.17	unnamed protein product [Homo sapiens]	gi|193788501	0% (1.00)	95% (INF)	0	0	0	0
2.18	beta actin variant [Homo sapiens]	gi|62897625	0% (1.00)	95% (INF)	0	0	0	0
2.19	POTE ankyrin domain family member I isoform 2 [Homo sapiens]	gi|475808427 (+1)	0% (1.00)	95% (INF)	0	0	0	0
2.2	beta-actin [Mus musculus]	gi|118505325	0% (1.00)	95% (INF)	0	0	0	0
2.21	POTE ankyrin domain family member J [Homo sapiens]	gi|459352730 (+1)	0% (1.00)	95% (INF)	0	0	0	0
2.22	alternative protein POTEM [Homo sapiens]	gi|440575967	0% (1.00)	95% (INF)	0	0	0	0
2.23	actin-like protein, partial [Homo sapiens]	gi|62421162	0% (1.00)	95% (INF)	0	0	0	0
2.24	actin-like protein, partial [Homo sapiens]	gi|62420963	0% (1.00)	95% (INF)	0	0	0	0
2.25	actin-like protein, partial [Homo sapiens]	gi|62421029	0% (1.00)	95% (INF)	0	0	0	0
3	Cluster of heat shock protein HSP 90-alpha isoform 2 [Homo sapiens] (gi|154146191)	gi|154146191 [3]	95% (0.0055)	0% (0.8)	319	558	383	522
3.1	heat shock protein HSP 90-alpha isoform 2 [Homo sapiens]	gi|154146191	95% (0.00061)	0% (0.8)	264	428	307	409
3.2	heat shock protein HSP 90-beta isoform a [Homo sapiens]	gi|20149594 (+1)	95% (0.027)	0% (0.9)	258	464	319	418
3.3	RecName: Full=Putative heat shock protein HSP 90-beta-3; AltName: Full=Heat shock protein 90-beta c; Short=Heat shock protein 90Bc	gi|74722492	0% (1.00)	95% (INF)	0	0	0	0
3.4	RecName: Full=Heat shock protein HSP 90-alpha A2; AltName: Full=Heat shock 90 kDa protein 1 alpha-like 3; AltName: Full=Heat shock protein HSP 90-alpha A2 pseudogene	gi|172046850	0% (1.00)	95% (INF)	0	0	0	0
3.5	RecName: Full=Putative heat shock protein HSP 90-beta 2; AltName: Full=Heat shock protein 90-beta b; Short=Heat shock protein 90Bb	gi|190359598	0% (1.00)	95% (INF)	0	0	0	0
3.6	RecName: Full=Putative heat shock protein HSP 90-alpha A4; AltName: Full=Heat shock 90 kDa protein 1 alpha-like 2; AltName: Full=Heat shock protein 90-alpha D; Short=Heat shock protein 90Ad	gi|74722493	0% (1.00)	95% (INF)	0	0	0	0
4	Cluster of tubulin beta-5 chain [Mus musculus] (gi|7106439)	gi|7106439 [4]	0% (0.074)	0% (1.1)	227	532	283	415
4.1	tubulin beta-5 chain [Mus musculus]	gi|7106439	95% (0.0068)	0% (1.2)	178	461	230	346
4.2	tubulin beta-4A chain isoform 3 [Homo sapiens]	gi|21361322	0% (0.26)	0% (1.1)	161	359	185	298
4.3	tubulin beta	gi|223429	95% (0.0074)	0% (1.3)	97	270	129	213
4.4	tubulin beta-6 chain isoform 5 [Homo sapiens]	gi|746815977	95% (0.00060)	95% (2.8)	10	59	20	8
4.5	beta-tubulin [Homo sapiens]	gi|338695	0% (1.00)	95% (INF)	0	0	0	0
4.6	class IVb beta tubulin [Homo sapiens]	gi|27368062	0% (1.00)	95% (INF)	0	0	0	0
4.7	unnamed protein product [Homo sapiens]	gi|189069169	0% (1.00)	95% (INF)	0	0	0	0
4.8	unnamed protein product [Homo sapiens]	gi|193785596	0% (1.00)	95% (INF)	0	0	0	0
4.9	hypothetical protein [Homo sapiens]	gi|4884102	0% (1.00)	95% (INF)	0	0	0	0
4.1	tubulin 5-beta [Homo sapiens]	gi|35959	0% (1.00)	95% (INF)	0	0	0	0
4.11	RecName: Full=Tubulin beta-8 chain-like protein LOC260334	gi|187761884	0% (1.00)	95% (INF)	0	0	0	0
4.12	tubulin, beta, 4 [Homo sapiens]	gi|30582781	0% (1.00)	95% (INF)	0	0	0	0
5	Cluster of 40-kDa keratin protein, partial [Homo sapiens] (gi|386803)	gi|386803 [4]	95% (< 0.00010)	0% (1.3)	257	704	486	578
5.1	40-kDa keratin protein, partial [Homo sapiens]	gi|386803	95% (0.0011)	0% (1.2)	257	668	469	578
5.2	keratin, type I cytoskeletal 24 isoform X2 [Homo sapiens]	gi|578830527	0% (1.00)	95% (INF)	0	0	0	0
5.3	keratin [Homo sapiens]	gi|386848	0% (1.00)	95% (INF)	0	0	0	0
5.4	keratin, type I cytoskeletal 25 [Homo sapiens]	gi|31559829	0% (1.00)	95% (INF)	0	0	0	0
5.5	keratin, type I cytoskeletal 10 [Homo sapiens]	gi|195972866 (+2)	95% (< 0.00010)	95% (INF)	0	36	17	0
5.6	keratin-10 [Homo sapiens]	gi|307086	0% (1.00)	95% (INF)	0	0	0	0
5.7	type I keratin 16 [Homo sapiens]	gi|1195531	0% (1.00)	95% (INF)	0	0	0	0
5.8	keratin type 16 [Homo sapiens]	gi|186685	0% (1.00)	95% (INF)	0	0	0	0
5.9	unnamed protein product [Homo sapiens]	gi|158261511	0% (1.00)	95% (INF)	0	0	0	0
5.1	keratin, type I cytoskeletal 15 isoform X1 [Homo sapiens]	gi|767994709	0% (1.00)	95% (INF)	0	0	0	0
5.11	keratin-like protein KRT222 [Homo sapiens]	gi|22748757	0% (1.00)	95% (INF)	0	0	0	0
6	Cluster of pyruvate kinase [Homo sapiens] (gi|35505)	gi|35505	95% (0.032)	0% (0.9)	267	484	303	444
6.1	pyruvate kinase [Homo sapiens]	gi|35505	95% (0.032)	0% (0.9)	267	484	303	444
6.2	Chain D, Human Pkm2 With L-serine And Fbp Bound	gi|408535871 (+9)	0% (1.00)	95% (INF)	0	0	0	0
7	Cluster of glyceraldehyde-3-phosphate dehydrogenase [Homo sapiens] (gi|31645)	gi|31645	95% (< 0.00010)	0% (0.7)	326	489	367	532
7.1	glyceraldehyde-3-phosphate dehydrogenase [Homo sapiens]	gi|31645	95% (< 0.00010)	0% (0.7)	326	489	367	532
7.2	Chain R, Twinning In Crystals Of Human Skeletal Muscle D-Glyceraldehyde-3- Phosphate Dehydrogenase	gi|230867	0% (1.00)	95% (INF)	0	0	0	0
8	Cluster of unnamed protein product [Homo sapiens] (gi|189054180)	gi|189054180 [3]	0% (0.29)	0% (1.1)	184	405	312	327
8.1	unnamed protein product [Homo sapiens]	gi|189054180 (+2)	0% (0.29)	0% (1.1)	184	405	312	327
8.2	hCG22236, isoform CRA_b, partial [Homo sapiens]	gi|119631384	0% (1.00)	95% (INF)	0	0	0	0
8.3	hCG21219, partial [Homo sapiens]	gi|119620305	0% (1.00)	95% (INF)	0	0	0	0
8.4	type I hair keratin 5 [Homo sapiens]	gi|3724107	0% (1.00)	95% (INF)	0	0	0	0
8.5	hCG1642703, isoform CRA_b, partial [Homo sapiens]	gi|119629327	0% (1.00)	95% (INF)	0	0	0	0
9	Cluster of ALDOA [Homo sapiens] (gi|49456715)	gi|49456715	0% (0.47)	0% (1.0)	174	368	281	448
9.1	ALDOA [Homo sapiens]	gi|49456715	0% (0.47)	0% (1.0)	174	368	281	448
9.2	aldolase A [Homo sapiens]	gi|28614	0% (1.00)	95% (INF)	0	0	0	0
10	Cluster of hypothetical protein [Homo sapiens] (gi|31873302)	gi|31873302 [3]	95% (0.0014)	0% (0.8)	248	407	218	307
10.1	hypothetical protein [Homo sapiens]	gi|31873302	95% (0.00097)	0% (0.8)	242	392	210	298
10.2	c-myc promoter-binding protein 1 [Homo sapiens]	gi|301030821	95% (0.0045)	0% (0.8)	153	243	124	169
10.3	unnamed protein product [Homo sapiens]	gi|194374071	95% (< 0.00010)	95% (INF)	0	125	0	96
10.4	unnamed protein product [Homo sapiens]	gi|221040676	0% (1.00)	95% (INF)	0	0	0	0
10.5	c-myc binding protein [Homo sapiens]	gi|180663	0% (1.00)	95% (INF)	0	0	0	0
10.6	EDAR-associated death domain, isoform CRA_a [Homo sapiens]	gi|119590453	0% (1.00)	95% (INF)	0	0	0	0
10.7	ENO3, muscle enolase 3 beta [Homo sapiens]	gi|8546856	0% (1.00)	95% (INF)	0	0	0	0
10.8	enolase [Homo sapiens]	gi|31179	0% (1.00)	95% (INF)	0	0	0	0
11	Cluster of serum albumin [Homo sapiens] (gi|62113341)	gi|62113341	95% (< 0.00010)	95% (INF)	0	152	182	211
11.1	serum albumin [Homo sapiens]	gi|62113341	95% (< 0.00010)	95% (INF)	0	152	182	211
11.2	albumin, partial [Homo sapiens]	gi|332356380	0% (1.00)	95% (INF)	0	0	0	0
11.3	unnamed protein product [Homo sapiens]	gi|194391080	0% (1.00)	95% (INF)	0	0	0	0
11.4	albumin, isoform CRA_h [Homo sapiens]	gi|119626071	0% (1.00)	95% (INF)	0	0	0	0
11.5	Chain A, Human Serum Albumin Complexed With Myristate And Aspirin	gi|122920512	0% (1.00)	95% (INF)	0	0	0	0
11.6	albumin-like [Homo sapiens]	gi|763431	0% (1.00)	95% (INF)	0	0	0	0
11.7	albumin, isoform CRA_b [Homo sapiens]	gi|119626065	0% (1.00)	95% (INF)	0	0	0	0
11.8	Chain A, Crystal Structure Of A High Affinity Human Serum Albumin Variant Bound To The Neonatal Fc Receptor	gi|551701895	0% (1.00)	95% (INF)	0	0	0	0
12	Cluster of Peptidylprolyl isomerase A (cyclophilin A) [Homo sapiens] (gi|13937981)	gi|13937981 [2]	95% (0.0065)	0% (0.7)	126	197	112	154
12.1	Peptidylprolyl isomerase A (cyclophilin A) [Homo sapiens]	gi|13937981	95% (0.0046)	0% (0.7)	126	194	109	153
12.2	Chain A, Secypa Complexed With Hagpia (Pseudo-Symmetric Monomer)	gi|2981743	0% (0.38)	0% (0.9)	25	47	16	26
12.3	peptidyl-prolyl cis-trans isomerase A isoform 2 [Homo sapiens]	gi|665821274	0% (1.00)	95% (INF)	0	0	0	0
12.4	Chain K, Acetyl-Cypa:cyclosporine Complex	gi|291463384	0% (1.00)	95% (INF)	0	0	0	0
12.5	Chain A, Room Temperature Structure Of Cypa Mutant Ser99thr	gi|270346689	0% (1.00)	95% (INF)	0	0	0	0
12.6	Chain A, Cryogenic Structure Of Cypa Mutant Arg55lys	gi|270346692	0% (1.00)	95% (INF)	0	0	0	0
12.7	peptidylprolyl isomerase A-like, isoform CRA_c [Homo sapiens]	gi|119581485	0% (1.00)	95% (INF)	0	0	0	0
12.8	Chain A, Crystal Structure Of Human Cypa Mutant K131a	gi|75766275	0% (1.00)	95% (INF)	0	0	0	0
13	Cluster of Chain A, Complex Of 14-3-3 Isoform Epsilon, A Mlf1 Phosphopeptide And A Small Fragment Hit From A Fbdd Screen (gi|374074368)	gi|374074368 [5]	95% (0.0060)	0% (0.8)	139	220	132	172
13.1	Chain A, Complex Of 14-3-3 Isoform Epsilon, A Mlf1 Phosphopeptide And A Small Fragment Hit From A Fbdd Screen	gi|374074368	0% (0.18)	0% (1.5)	10	31	14	18
13.2	tyrosine 3-monooxygenase/tryptophan 5-monooxygenase activation protein, theta polypeptide [Homo sapiens]	gi|54696890 (+2)	0% (0.23)	0% (1.4)	12	34	11	18
13.3	Chain A, Crystal Structure Of 14-3-3 Zeta With Chibby Peptide	gi|817598974	95% (0.0011)	0% (0.7)	119	171	111	142
13.4	14-3-3 protein beta/alpha [Homo sapiens]	gi|197692221	0% (1.00)	95% (INF)	0	0	0	0
13.5	Chain A, Crystal Structure Of A Tyrosine 3-MonooxygenaseTRYPTOPHAN 5- Monooxygenase Activation Protein, Beta Polypeptide (Ywhab) From Homo Sapiens At 2.20 A Resolution.	gi|377656701	0% (1.00)	95% (INF)	0	0	0	0
13.6	YWHAZ protein, partial [Homo sapiens]	gi|30354619	0% (1.00)	95% (INF)	0	0	0	0
13.7	14-3-3 gamma protein [Homo sapiens]	gi|5726310	0% (1.00)	95% (INF)	0	0	0	0
13.8	Chain A, Molecular Tweezers Modulate 14-3-3 Protein-protein Interactions	gi|453056145 (+1)	0% (1.00)	95% (INF)	0	0	0	0
13.9	Chain A, Crystal Structure Of A Tyrosine 3-MonooxygenaseTRYPTOPHAN 5- Monooxygenase Activation Protein, Gamma Polypeptide (Ywhag) From Homo Sapiens At 2.25 A Resolution	gi|380765197	0% (1.00)	95% (INF)	0	0	0	0
13.1	Chain A, Structure Of 14-3-3 Sigma In Complex With Padi6 14-3-3 Binding Motif Ii	gi|390980999	0% (1.00)	95% (INF)	0	0	0	0
13.11	hCG1811473, isoform CRA_a, partial [Homo sapiens]	gi|119619074	0% (1.00)	95% (INF)	0	0	0	0
14	Cluster of unnamed protein product [Homo sapiens] (gi|31092)	gi|31092 [3]	0% (0.054)	0% (0.8)	78	128	94	119
14.1	unnamed protein product [Homo sapiens]	gi|31092	95% (0.012)	0% (0.7)	57	79	65	83
14.2	unnamed protein product [Homo sapiens]	gi|194388468	0% (0.12)	0% (0.8)	72	125	91	114
14.3	elongation factor 1-alpha 2 [Homo sapiens]	gi|4503475	95% (0.00033)	95% (0.4)	39	36	39	44
14.4	eukaryotic translation elongation factor 1 alpha 1 variant [Homo sapiens]	gi|62897645	0% (1.00)	95% (INF)	0	0	0	0
14.5	eukaryotic translation elongation factor 1 alpha 2 variant, partial [Homo sapiens]	gi|62087708	0% (1.00)	95% (INF)	0	0	0	0
14.6	EF1a-like protein [Homo sapiens]	gi|12006049	0% (1.00)	95% (INF)	0	0	0	0
14.7	elongation factor 1 alpha, partial [Homo sapiens]	gi|181965	0% (1.00)	95% (INF)	0	0	0	0
14.8	hCG2043493, partial [Homo sapiens]	gi|119616807	0% (1.00)	95% (INF)	0	0	0	0
15	Cluster of Chain B, Crystal Structure Of A Complex Of Sse1p And Hsp70, Selenomethionine- Labeled Crystals (gi|190613719)	gi|190613719 [4]	0% (0.43)	0% (1.0)	131	267	190	266
15.1	Chain B, Crystal Structure Of A Complex Of Sse1p And Hsp70, Selenomethionine- Labeled Crystals	gi|190613719	0% (0.15)	0% (0.9)	120	222	154	205
15.2	Heat shock 70kDa protein 1-like [Homo sapiens]	gi|21759781	0% (0.13)	0% (0.9)	90	161	106	148
15.3	Chain A, Crystal Structure Of The Complex Between The Bag5 Bd5 And Hsp70 Nbd	gi|292659561	0% (1.00)	95% (INF)	0	0	0	0
15.4	unnamed protein product [Homo sapiens]	gi|194389302	0% (1.00)	95% (INF)	0	0	0	113
15.5	heat shock protein [Homo sapiens]	gi|386785	95% (< 0.00010)	95% (0.0)	130	0	180	256
15.6	unnamed protein product [Homo sapiens]	gi|194384250	0% (1.00)	95% (INF)	0	0	0	0
15.7	heat shock 70kDa protein 1A variant, partial [Homo sapiens]	gi|62089222	0% (1.00)	95% (INF)	0	0	0	0
16	heat shock protein beta-1 [Homo sapiens]	gi|4504517	95% (0.00061)	0% (0.7)	131	188	110	153
17	Cluster of heat shock cognate 71 kDa protein isoform 1 [Homo sapiens] (gi|5729877)	gi|5729877	0% (0.19)	0% (1.1)	123	284	167	226
17.1	heat shock cognate 71 kDa protein isoform 1 [Homo sapiens]	gi|5729877	0% (0.19)	0% (1.1)	123	284	167	226
17.2	heat shock-related 70 kDa protein 2 [Homo sapiens]	gi|13676857 (+1)	0% (1.00)	95% (INF)	0	0	0	0
17.3	Chain A, Crystal Structure Of A Heat Shock 70kda Protein 2 (Hspa2) From Homo Sapiens At 1.80 A Resolution	gi|395759492	0% (1.00)	95% (INF)	0	0	0	0
18	Cluster of unnamed protein product [Homo sapiens] (gi|189053345)	gi|189053345 [2]	95% (0.013)	0% (0.8)	104	163	89	132
18.1	unnamed protein product [Homo sapiens]	gi|189053345	0% (0.072)	0% (0.8)	77	129	62	98
18.2	Chain A, Crystal Structure Of The Human Mitochondrial Chaperonin Symmetrical 'football' Complex	gi|816044720	95% (0.013)	0% (0.8)	104	163	89	131
18.3	mitochondrial heat shock 60kD protein 1 variant 1 [Homo sapiens]	gi|189502784	0% (1.00)	95% (INF)	0	0	0	0
18.4	unnamed protein product [Homo sapiens]	gi|221042182	0% (1.00)	95% (INF)	0	0	0	0
18.5	unknown, partial [Homo sapiens]	gi|62988630	0% (1.00)	95% (INF)	0	0	0	0
18.6	short heat shock protein 60 Hsp60s1 [Homo sapiens]	gi|14326411	0% (1.00)	95% (INF)	0	0	0	0
19	Cluster of Chain A, Structure Of Human Udp-glucose Dehydrogenase Complexed With Nadh And Udp-glucose (gi|151567925)	gi|151567925 [3]	0% (0.49)	0% (1.0)	65	134	53	87
19.1	Chain A, Structure Of Human Udp-glucose Dehydrogenase Complexed With Nadh And Udp-glucose	gi|151567925	0% (0.49)	0% (1.0)	65	134	53	87
19.2	Chain A, Crystal Structure Of Human Udp-Glucose Dehydrogenase Glu161gln, In Complex With Thiohemiacetal Intermediate	gi|268612459	0% (0.51)	0% (1.0)	63	131	53	86
19.3	UDP glucose 6-dehydrogenase [Homo sapiens]	gi|2935481	95% (< 0.00010)	95% (INF)	0	34	0	0
20	Cluster of hCG19802, isoform CRA_b [Homo sapiens] (gi|119587277)	gi|119587277 [3]	95% (< 0.00010)	0% (0.5)	108	114	84	113
20.1	hCG19802, isoform CRA_b [Homo sapiens]	gi|119587277	95% (0.044)	95% (INF)	0	8	5	9
20.2	tubulin alpha-4A chain [Mus musculus]	gi|6678467	95% (0.0021)	0% (0.6)	52	62	43	55
20.3	alpha-tubulin [Homo sapiens]	gi|340021	95% (< 0.00010)	0% (0.5)	96	103	77	102
20.4	tubulin alpha-8 chain isoform 1 [Homo sapiens]	gi|9507215	0% (1.00)	95% (INF)	0	0	0	0
20.5	tubulin alpha-1C chain isoform a [Homo sapiens]	gi|733605926	0% (1.00)	95% (INF)	0	0	0	0
20.6	RecName: Full=Tubulin alpha-3E chain; AltName: Full=Alpha-tubulin 3E	gi|224471855 (+1)	0% (1.00)	95% (INF)	0	0	0	0
20.7	unnamed protein product [Homo sapiens]	gi|10436240	0% (1.00)	95% (INF)	0	0	0	0
21	Cluster of Chain A, Crystal Structure Of A Single Mutant (n71d) Of Triosephosphate Isomerase From Human (gi|753534216)	gi|753534216 [2]	95% (0.00087)	0% (0.7)	117	166	110	148
21.1	Chain A, Crystal Structure Of A Single Mutant (n71d) Of Triosephosphate Isomerase From Human	gi|753534216	95% (0.00021)	0% (0.6)	100	129	82	119
21.2	rcTPI1 [Homo sapiens]	gi|83674980	95% (0.0014)	0% (0.7)	106	150	106	136
21.3	PREDICTED: triosephosphate isomerase isoform X5 [Nomascus leucogenys]	gi|441670320	0% (1.00)	95% (INF)	0	0	0	0
21.4	triosephosphate isomerase isoform 3 [Homo sapiens]	gi|384475517	0% (1.00)	95% (INF)	0	0	0	0
21.5	triosephosphate isomerase isoform 2 [Homo sapiens]	gi|226529917	0% (1.00)	95% (INF)	0	0	0	0
22	78 kDa glucose-regulated protein precursor [Mus musculus]	gi|254540166	0% (0.40)	0% (1.0)	77	168	126	213
23	Cluster of Fatty acid synthase [Homo sapiens] (gi|38648667)	gi|38648667	95% (< 0.00010)	95% (2.3)	34	163	50	85
23.1	Fatty acid synthase [Homo sapiens]	gi|38648667	95% (< 0.00010)	95% (2.3)	34	163	50	85
23.2	Chain A, Structure Of The Mat Domain Of Human Fas With Malonyl-Coa	gi|145579851	0% (1.00)	95% (INF)	0	0	0	0
23.3	Chain A, Human Fatty Acid Synthase Psi/kr Tri-domain With Nadph And Gsk2194069	gi|667484947	0% (1.00)	95% (INF)	0	0	0	0
23.4	Chain A, Structure Of The Human Fatty Acid Synthase Ks-Mat Didomain As A Framework For Inhibitor Design.	gi|288562972	0% (1.00)	95% (INF)	0	0	0	0
23.5	Chain C, Enoyl-acyl Carrier Protein-reductase Domain From Human Fatty Acid Synthase Complexed With Triclosan	gi|697351670	0% (1.00)	95% (INF)	0	0	0	0
24	Cluster of protein S100-A11 [Homo sapiens] (gi|5032057)	gi|5032057	95% (< 0.00010)	95% (0.4)	119	111	104	98
24.1	protein S100-A11 [Homo sapiens]	gi|5032057	95% (< 0.00010)	95% (0.4)	119	111	104	98
24.2	similar to calgizzarin; similar to PID:g3115349 [Homo sapiens]	gi|4522023	0% (1.00)	95% (INF)	0	0	0	0
24.3	hCG1726843 [Homo sapiens]	gi|119617525	0% (1.00)	95% (INF)	0	0	0	0
25	profilin-1 isoform 2 [Homo sapiens]	gi|4826898	95% (0.0016)	0% (0.7)	109	156	86	118
26	Cluster of Chain A, Macrophage Migration Inhibitory Factor (Mif) Complexed With Inhibitor. (gi|13399777)	gi|13399777 [5]	95% (< 0.00010)	95% (0.5)	92	95	83	116
26.1	Chain A, Macrophage Migration Inhibitory Factor (Mif) Complexed With Inhibitor.	gi|13399777 (+4)	95% (< 0.00010)	95% (0.5)	92	95	83	116
26.2	Chain A, Crystal Structure Of Paam Mutant Of Human Mif	gi|545719738	0% (1.00)	95% (INF)	0	0	0	0
27	PREDICTED: cofilin-1 isoform X2 [Nomascus leucogenys]	gi|332250232	95% (0.026)	0% (0.7)	75	116	68	102
28	peroxiredoxin-1 [Homo sapiens]	gi|4505591	0% (0.21)	0% (0.9)	50	89	48	73
29	unnamed protein product [Homo sapiens]	gi|28940	0% (0.16)	0% (0.8)	55	96	49	52
30	hypothetical protein [Homo sapiens]	gi|21739834	95% (< 0.00010)	95% (0.0)	20	0	0	0
31	Cluster of phosphoglycerate kinase 1, isoform CRA_a [Homo sapiens] (gi|119619008)	gi|119619008 [2]	0% (0.18)	0% (1.2)	30	78	42	77
31.1	phosphoglycerate kinase 1, isoform CRA_a [Homo sapiens]	gi|119619008	0% (0.14)	0% (1.3)	22	62	35	60
31.2	Chain A, Crystal Structure Of Human Pgk1 3pg And Terazosin(tzn) Ternary Complex	gi|700588158	0% (0.18)	0% (1.2)	30	78	42	77
31.3	unnamed protein product [Homo sapiens]	gi|194377108	0% (1.00)	95% (INF)	0	0	0	0
31.4	Chain A, The Structure Of The Fully Closed Conformation Of Human Pgk In Complex With L-Adp, 3pg And The Tsa Aluminium Tetrafluoride	gi|330689316	0% (1.00)	95% (INF)	0	0	0	0
32	annexin A2 isoform 1 [Homo sapiens]	gi|50845388	0% (0.21)	0% (0.9)	57	103	37	55
33	elongation factor 2 [Homo sapiens]	gi|4503483	0% (0.18)	0% (1.4)	15	43	13	23
34	MDH2 [Homo sapiens]	gi|49168580	95% (0.029)	0% (0.7)	55	81	35	46
35	Cluster of actinin, alpha 4, isoform CRA_c [Homo sapiens] (gi|119577215)	gi|119577215	95% (0.023)	0% (0.6)	42	57	58	93
35.1	actinin, alpha 4, isoform CRA_c [Homo sapiens]	gi|119577215	95% (0.023)	0% (0.6)	42	57	58	93
35.2	Chain A, The Crystal Structure Of Human Muscle Alpha-actinin-2	gi|731187793	0% (1.00)	95% (INF)	0	0	0	0
35.3	alpha actinin [Homo sapiens]	gi|3157976	0% (1.00)	95% (INF)	0	0	0	0
35.4	actinin alpha 1 isoform 3 [Homo sapiens]	gi|212293358	0% (1.00)	95% (INF)	0	0	0	0
35.5	unnamed protein product [Homo sapiens]	gi|221042248	0% (1.00)	95% (INF)	0	0	0	0
36	Cluster of Chain A, TapasinERP57 HETERODIMER (gi|220702506)	gi|220702506 [2]	0% (0.38)	0% (1.1)	20	47	21	43
36.1	Chain A, TapasinERP57 HETERODIMER	gi|220702506	0% (0.31)	0% (1.2)	18	45	20	41
36.2	RecName: Full=Protein disulfide-isomerase A3; AltName: Full=58 kDa glucose-regulated protein; AltName: Full=58 kDa microsomal protein; Short=p58; AltName: Full=Disulfide isomerase ER-60; AltName: Full=Endoplasmic reticulum resident protein 57; Short	gi|729433	0% (0.055)	95% (2.2)	6	27	8	21
36.3	ER-60 protein [Homo sapiens]	gi|2245365	0% (1.00)	95% (INF)	0	0	0	0
36.4	unnamed protein product [Homo sapiens]	gi|194381612	0% (1.00)	95% (INF)	0	0	0	0
37	Chain A, Cyclophilin B Complexed With [d-(Cholinylester)ser8]-Cyclosporin	gi|1310882	0% (0.50)	0% (1.0)	35	75	52	82
38	Cluster of ATP synthase subunit alpha, mitochondrial isoform a precursor [Homo sapiens] (gi|4757810)	gi|4757810	95% (0.00060)	95% (2.4)	15	75	23	43
38.1	ATP synthase subunit alpha, mitochondrial isoform a precursor [Homo sapiens]	gi|4757810	95% (0.00060)	95% (2.4)	15	75	23	43
38.2	ATP synthase, H+ transporting, mitochondrial F1 complex, alpha subunit 1, cardiac muscle [Homo sapiens]	gi|15030240	0% (1.00)	95% (INF)	0	0	0	0
39	Cluster of lactate dehydrogenase A variant [Homo sapiens] (gi|62897717)	gi|62897717	0% (0.21)	0% (1.4)	13	37	32	58
39.1	lactate dehydrogenase A variant [Homo sapiens]	gi|62897717	0% (0.21)	0% (1.4)	13	37	32	58
39.2	lactate dehydrogenase C, isoform CRA_b [Homo sapiens]	gi|119588796	0% (1.00)	95% (INF)	0	0	0	0
39.3	L-lactate dehydrogenase A chain isoform 4 [Homo sapiens]	gi|260099725	0% (1.00)	95% (INF)	0	0	0	0
39.4	L-lactate dehydrogenase A chain isoform 3 [Homo sapiens]	gi|260099723	0% (1.00)	95% (INF)	0	0	0	0
39.5	lactate dehydrogenase c variant 1 [Homo sapiens]	gi|363981034	0% (1.00)	95% (INF)	0	0	0	0
39.6	L-lactate dehydrogenase B chain isoform X1 [Homo sapiens]	gi|578822859	0% (1.00)	95% (INF)	0	0	0	0
39.7	L-lactate dehydrogenase A-like 6A [Homo sapiens]	gi|47059044 (+1)	0% (1.00)	95% (INF)	0	0	0	0
39.8	L-lactate dehydrogenase C chain [Homo sapiens]	gi|4504973 (+3)	0% (1.00)	95% (INF)	0	0	0	0
40	Cluster of dismutase,Cu/Zn superoxide (gi|223632)	gi|223632 [2]	0% (0.25)	0% (1.2)	29	72	28	43
40.1	dismutase,Cu/Zn superoxide	gi|223632	0% (0.35)	0% (0.9)	29	54	28	35
40.2	Chain A, Crystal Structure Of The Als-Related Pathological Mutant T54r Of Human Apo Cu,Zn Superoxide Dismutase (Sod1)	gi|237823814	95% (0.00087)	95% (INF)	0	18	0	8
40.3	Chain A, Human Sod1 G85r Variant, Structure Ii	gi|186973089	0% (1.00)	95% (INF)	0	0	0	0
40.4	Chain A, Human Sod1 A4v Metal-Free Variant	gi|261278699	0% (1.00)	95% (INF)	0	0	0	0
40.5	Chain W, Zn His46arg Mutant Of Human Cu, Zn Superoxide Dismutase	gi|31615796	0% (1.00)	95% (INF)	0	0	0	0
40.6	Chain A, Human-Mouse Sod1 Chimera	gi|306440458	0% (1.00)	95% (INF)	0	0	0	0
40.7	Chain A, Monomeric Human Sod Mutant F50eG51EE133Q AT ATOMIC Resolution	gi|4930065	0% (1.00)	95% (INF)	0	0	0	0
40.8	Chain A, 1.0 A Resolution Structure Of L38v Sod1 Mutant	gi|310689638	0% (1.00)	95% (INF)	0	0	0	0
40.9	Chain F, Structure Of Metal Loaded Pathogenic Sod1 Mutant G93a	gi|269914345	0% (1.00)	95% (INF)	0	0	0	0
40.1	Chain A, Atomic Structures Of Wild-type And Thermostable Mutant Recombinant Human Cu, Zn Superoxide Dismutase	gi|449111674	0% (1.00)	95% (INF)	0	0	0	0
41	Cluster of unnamed protein product [Homo sapiens] (gi|35655)	gi|35655 [2]	95% (0.018)	0% (0.6)	41	54	38	54
41.1	unnamed protein product [Homo sapiens]	gi|35655	95% (0.018)	0% (0.6)	41	54	38	53
41.2	Chain A, Human Protein Disulfide Isomerase, Nmr, 40 Structures	gi|159162689	0% (1.00)	95% (INF)	0	0	0	2
41.3	unnamed protein product [Homo sapiens]	gi|194388686	0% (1.00)	95% (INF)	0	0	0	0
42	unnamed protein product [Homo sapiens]	gi|193785970 (+1)	0% (0.51)	0% (1.0)	31	66	38	58
43	Cluster of calreticulin, isoform CRA_a [Homo sapiens] (gi|119604736)	gi|119604736 [3]	0% (0.31)	0% (0.8)	20	35	25	44
43.1	calreticulin, isoform CRA_a [Homo sapiens]	gi|119604736 (+2)	0% (0.31)	0% (0.8)	20	35	25	44
43.2	unnamed protein product [Homo sapiens]	gi|194385852	0% (1.00)	95% (INF)	0	0	0	0
44	NME1-NME2 protein [Homo sapiens]	gi|66392203	0% (0.49)	0% (1.1)	11	25	7	21
45	cathepsin D preproprotein [Homo sapiens]	gi|4503143	0% (0.50)	0% (1.0)	14	28	34	59
46	phosphatidylethanolamine-binding protein 1 [Homo sapiens]	gi|4505621 (+1)	0% (0.13)	0% (0.8)	49	82	24	39
47	unnamed protein product [Homo sapiens]	gi|221044722	95% (0.020)	0% (0.5)	24	27	42	46
48	CLTC protein [Homo sapiens]	gi|30353925 (+3)	95% (< 0.00010)	95% (6.5)	3	41	11	27
49	Cluster of chaperonin 10-related protein [Homo sapiens] (gi|4028622)	gi|4028622 [3]	95% (0.042)	0% (0.6)	27	35	26	30
49.1	chaperonin 10-related protein [Homo sapiens]	gi|4028622 (+2)	95% (0.042)	0% (0.6)	27	35	26	30
49.2	heat shock 10kDa protein 1 (chaperonin 10), isoform CRA_e [Homo sapiens]	gi|119590565	0% (1.00)	95% (INF)	0	0	0	0
50	Chain A, Solution Structure Of Human Vdac-1 In Ldao Micelles	gi|198443050 (+1)	0% (0.094)	0% (1.7)	10	35	12	17
51	AGR2 [Homo sapiens]	gi|68012756	0% (0.69)	0% (1.0)	1	2	17	23
52	Cluster of peroxiredoxin-6 [Homo sapiens] (gi|4758638)	gi|4758638	0% (0.21)	0% (1.5)	8	25	7	14
52.1	peroxiredoxin-6 [Homo sapiens]	gi|4758638	0% (0.21)	0% (1.5)	8	25	7	14
52.2	peroxiredoxin 6 [Homo sapiens]	gi|134254698	0% (1.00)	95% (INF)	0	0	0	0
53	Cluster of PREDICTED: glucose-6-phosphate 1-dehydrogenase isoform X1 [Homo sapiens] (gi|530422747)	gi|530422747	0% (0.25)	0% (1.5)	6	19	10	4
53.1	PREDICTED: glucose-6-phosphate 1-dehydrogenase isoform X1 [Homo sapiens]	gi|530422747	0% (0.25)	0% (1.5)	6	19	10	4
53.2	glucose-6-phosphate 1-dehydrogenase isoform b [Homo sapiens]	gi|108773793 (+1)	0% (1.00)	95% (INF)	0	0	0	0
54	Cluster of tropomyosin 4-anaplastic lymphoma kinase fusion protein [Homo sapiens] (gi|13274400)	gi|13274400 [2]	95% (0.022)	95% (2.1)	10	43	0	25
54.1	tropomyosin 4-anaplastic lymphoma kinase fusion protein [Homo sapiens]	gi|13274400	95% (0.026)	95% (2.0)	10	42	0	22
54.2	tropomyosin alpha-3 chain isoform 8 [Homo sapiens]	gi|499137520	95% (< 0.00010)	95% (INF)	0	38	0	24
54.3	PREDICTED: tropomyosin alpha-4 chain isoform X3 [Homo sapiens]	gi|768003736	0% (1.00)	95% (INF)	0	0	0	0
54.4	TPM1 protein, partial [Homo sapiens]	gi|29792232	0% (1.00)	95% (INF)	0	0	0	0
54.5	unnamed protein product [Homo sapiens]	gi|194390512	0% (1.00)	95% (INF)	0	0	0	0
55	heat shock protein gp96 precursor [Homo sapiens]	gi|15010550	95% (0.042)	0% (0.7)	59	91	51	55
56	Chain C, Complex Between The Salmonella T3ss Effector Slrp And Its Human Target Thioredoxin-1	gi|685425705	0% (0.21)	0% (1.2)	25	65	30	36
57	Cluster of ADP/ATP carrier protein [Homo sapiens] (gi|179247)	gi|179247 [2]	0% (0.30)	0% (1.4)	6	18	6	9
57.1	ADP/ATP carrier protein [Homo sapiens]	gi|179247	0% (0.46)	0% (1.2)	6	15	6	8
57.2	Solute carrier family 25 (mitochondrial carrier; adenine nucleotide translocator), member 6 [Homo sapiens]	gi|15928608	0% (0.096)	95% (INF)	0	6	0	5
57.3	ADP/ATP translocase 2 [Homo sapiens]	gi|156071459 (+1)	0% (1.00)	95% (INF)	0	0	0	0
58	unnamed protein product [Homo sapiens]	gi|158258645 (+3)	95% (0.0028)	95% (INF)	0	15	28	73
59	heterogeneous nuclear ribonucleoprotein K, isoform CRA_b [Homo sapiens]	gi|119583080 (+7)	0% (0.45)	0% (0.9)	20	39	17	37
60	phosphoglycerate mutase 1 (brain) variant [Homo sapiens]	gi|62897753	0% (0.40)	0% (1.3)	6	16	10	13
61	poly(rC)-binding protein 1 [Mus musculus]	gi|6754994	95% (0.0045)	95% (4.3)	3	27	9	21
62	Ribosomal protein L18 [Homo sapiens]	gi|18204442	95% (0.012)	95% (2.4)	8	40	23	32
63	PREDICTED: protein disulfide-isomerase A4 isoform X1 [Homo sapiens]	gi|578814781	0% (0.25)	0% (0.8)	22	37	8	25
64	Chain A, Solution Structure Of Calcium-calmodulin N-terminal Domain	gi|16974825	95% (0.048)	0% (0.7)	36	51	20	37
65	PREDICTED: GTP-binding nuclear protein Ran [Pan paniscus]	gi|397494025	95% (0.00091)	95% (6.7)	2	28	4	10
66	Cluster of thymosin beta-10, partial [Homo sapiens] (gi|339697)	gi|339697	0% (0.30)	0% (0.7)	7	10	4	8
66.1	thymosin beta-10, partial [Homo sapiens]	gi|339697	0% (0.30)	0% (0.7)	7	10	4	8
66.2	thymosin, beta 10, isoform CRA_a, partial [Homo sapiens]	gi|119619953	0% (1.00)	95% (INF)	0	0	0	0
67	ribosomal protein S5 [Homo sapiens]	gi|550021	95% (< 0.00010)	95% (9.1)	2	38	13	47
68	Cluster of protein SET isoform 1 [Homo sapiens] (gi|170763500)	gi|170763500	0% (0.47)	0% (0.9)	12	23	12	9
68.1	protein SET isoform 1 [Homo sapiens]	gi|170763500	0% (0.47)	0% (0.9)	12	23	12	9
68.2	hCG1795875, isoform CRA_b, partial [Homo sapiens]	gi|119614863	0% (1.00)	95% (INF)	0	0	0	0
69	Cluster of heat shock 70kDa protein 9B precursor variant [Homo sapiens] (gi|62897075)	gi|62897075	0% (0.065)	0% (2.0)	7	29	11	22
69.1	heat shock 70kDa protein 9B precursor variant [Homo sapiens]	gi|62897075	0% (0.065)	0% (2.0)	7	29	11	22
69.2	catecholamine-regulated protein 40 [Homo sapiens]	gi|94450030	0% (1.00)	95% (INF)	0	0	0	0
70	unnamed protein product [Homo sapiens]	gi|10436857 (+3)	0% (0.051)	0% (2.0)	8	33	8	17
71	40S ribosomal protein S8 [Homo sapiens]	gi|4506743	95% (0.00073)	95% (11)	1	24	8	23
72	ribosomal protein S6 [Homo sapiens]	gi|337514	95% (< 0.00010)	95% (INF)	0	30	14	18
73	Chain A, Crystal Structure Of The R132k:r111l:l121e Mutant Of Cellular Retinoic Acid Binding Protein Type Ii In Complex With All-trans-retinal At 1.18 Angstroms Resolution	gi|146386485 (+8)	95% (0.045)	95% (5.7)	1	12	6	8
74	nucleolin [Homo sapiens]	gi|189306 (+1)	0% (0.42)	0% (0.9)	9	16	4	10
75	hCG22229 [Homo sapiens]	gi|119601131	0% (0.42)	0% (0.9)	14	26	20	24
76	glucose-6-phosphate isomerase isoform 1 [Homo sapiens]	gi|296080693	0% (0.42)	0% (0.9)	14	26	10	21
77	60S acidic ribosomal protein P2 [Homo sapiens]	gi|4506671	0% (0.23)	0% (1.9)	3	12	6	4
78	Cluster of filamin-A isoform 2 [Homo sapiens] (gi|160420317)	gi|160420317 [3]	95% (< 0.00010)	95% (INF)	0	26	7	10
78.1	filamin-A isoform 2 [Homo sapiens]	gi|160420317 (+2)	95% (< 0.00010)	95% (INF)	0	26	7	10
78.2	filamin A, alpha (actin binding protein 280), isoform CRA_e [Homo sapiens]	gi|119593154	0% (1.00)	95% (INF)	0	0	0	0
79	Cluster of SLC9A3R1 protein, partial [Homo sapiens] (gi|29165827)	gi|29165827	0% (0.52)	0% (1.1)	7	16	12	15
79.1	SLC9A3R1 protein, partial [Homo sapiens]	gi|29165827	0% (0.52)	0% (1.1)	7	16	12	15
79.2	Na(+)/H(+) exchange regulatory cofactor NHE-RF1 [Homo sapiens]	gi|4759140	0% (1.00)	95% (INF)	0	0	0	0
80	migration-inducing gene 9 protein [Homo sapiens]	gi|41350399	0% (0.20)	0% (0.6)	8	10	32	41
81	Cluster of Chain A, Crystal Structure Of Human Lnkh2b-h2a.z-anp32e (gi|609412460)	gi|609412460	0% (0.070)	0% (0.6)	22	29	0	28
81.1	Chain A, Crystal Structure Of Human Lnkh2b-h2a.z-anp32e	gi|609412460	0% (0.070)	0% (0.6)	22	29	0	28
81.2	unnamed protein product [Homo sapiens]	gi|194386708	0% (1.00)	95% (INF)	0	0	0	0
82	Cluster of laminin receptor-like protein LAMRL5 [Homo sapiens] (gi|14583014)	gi|14583014	95% (0.0028)	95% (INF)	0	15	0	0
82.1	laminin receptor-like protein LAMRL5 [Homo sapiens]	gi|14583014	95% (0.0028)	95% (INF)	0	15	0	0
82.2	ribosomal protein SA, isoform CRA_c [Homo sapiens]	gi|119584991	0% (1.00)	95% (INF)	0	0	0	0
82.3	hCG1984468, isoform CRA_a [Homo sapiens]	gi|119607486	0% (1.00)	95% (INF)	0	0	0	0
82.4	laminin-binding protein, partial [Homo sapiens]	gi|1125065	0% (1.00)	95% (INF)	0	0	0	0
83	Cluster of precursor (AA -19 to 692) [Homo sapiens] (gi|34416)	gi|34416 [2]	0% (1.00)	95% (INF)	0	0	0	15
83.1	precursor (AA -19 to 692) [Homo sapiens]	gi|34416 (+1)	0% (1.00)	95% (INF)	0	0	0	15
83.2	Chain A, Structure Of Diceric Human Lactoferrin	gi|13096519 (+6)	0% (1.00)	95% (INF)	0	0	0	0
83.3	lactoferrin [Homo sapiens]	gi|187122	0% (1.00)	95% (INF)	0	0	0	0
84	proteasome activator complex subunit 1 isoform 1 [Homo sapiens]	gi|5453990	0% (0.58)	0% (1.0)	4	8	7	17
85	IFITM3 [Homo sapiens]	gi|381148060	95% (0.0013)	95% (INF)	0	17	23	43
86	stress-induced-phosphoprotein 1 isoform a [Homo sapiens]	gi|544063423 (+1)	0% (0.20)	95% (2.4)	2	10	4	12
87	ribosomal protein L11 [Homo sapiens]	gi|495126	95% (0.019)	95% (3.5)	3	22	8	17
88	transgelin-2 isoform a [Homo sapiens]	gi|469608410	0% (0.20)	95% (2.4)	2	10	2	2
89	Cluster of high-mobility group box 1, isoform CRA_b [Homo sapiens] (gi|119628863)	gi|119628863 [4]	95% (< 0.00010)	95% (INF)	0	32	20	24
89.1	high-mobility group box 1, isoform CRA_b [Homo sapiens]	gi|119628863 (+3)	95% (< 0.00010)	95% (INF)	0	32	20	24
89.2	RecName: Full=Putative high mobility group protein B1-like 1; AltName: Full=High mobility group protein B1 pseudogene 1; AltName: Full=Putative high mobility group protein 1-like 1; Short=HMG-1L1	gi|205780950	0% (1.00)	95% (INF)	0	0	0	0
90	unnamed protein product [Homo sapiens]	gi|194373693	0% (0.45)	0% (1.2)	5	13	4	10
91	Chain A, Crystal Structure Of Human Liver Fbpase In Complex With Tricyclic Inhibitor	gi|260656165 (+1)	0% (0.42)	0% (1.2)	8	20	3	11
92	unnamed protein product [Homo sapiens]	gi|189067580	95% (0.044)	95% (INF)	0	8	0	0
93	PREDICTED: elongation factor Tu, mitochondrial isoform X1 [Homo sapiens]	gi|767988754	0% (0.12)	95% (2.4)	3	15	2	11
94	Cluster of cullin-associated NEDD8-dissociated protein 1 [Rattus norvegicus] (gi|16758920)	gi|16758920	95% (0.0013)	95% (INF)	0	17	9	20
94.1	cullin-associated NEDD8-dissociated protein 1 [Rattus norvegicus]	gi|16758920	95% (0.0013)	95% (INF)	0	17	9	20
94.2	Cullin-associated and neddylation-dissociated 1 [Homo sapiens]	gi|29792160 (+1)	0% (1.00)	95% (INF)	0	0	0	0
94.3	hypothetical protein [Homo sapiens]	gi|21739386	0% (1.00)	95% (INF)	0	0	0	0
95	60S ribosomal protein L13 isoform 1 [Homo sapiens]	gi|15431295 (+2)	95% (0.0062)	95% (INF)	0	13	0	13
96	Cluster of mucin-5AC precursor [Homo sapiens] (gi|748983076)	gi|748983076	0% (1.00)	95% (INF)	0	0	6	14
96.1	mucin-5AC precursor [Homo sapiens]	gi|748983076	0% (1.00)	95% (INF)	0	0	6	14
96.2	MUC5AC, partial [Homo sapiens]	gi|472456005	0% (1.00)	95% (INF)	0	0	0	0
96.3	mucin [Homo sapiens]	gi|3123852	0% (1.00)	95% (INF)	0	0	0	0
96.4	tracheobronchial mucin [Homo sapiens]	gi|488073	0% (1.00)	95% (INF)	0	0	0	0
96.5	MUC5AC protein [Homo sapiens]	gi|3334747	0% (1.00)	95% (INF)	0	0	0	0
97	Cluster of unnamed protein product [Homo sapiens] (gi|158257374)	gi|158257374 [3]	95% (0.00018)	95% (INF)	0	22	0	18
97.1	unnamed protein product [Homo sapiens]	gi|158257374 (+2)	95% (0.00018)	95% (INF)	0	22	0	18
97.2	Eukaryotic translation initiation factor 4A, isoform 2 [Homo sapiens]	gi|16198386	0% (1.00)	95% (INF)	0	0	0	0
98	Cluster of heterogeneous nuclear ribonucleoprotein D (AU-rich element RNA binding protein 1, 37kDa), isoform CRA_a [Homo sapiens] (gi|119626277)	gi|119626277	0% (0.096)	95% (INF)	0	6	8	0
98.1	heterogeneous nuclear ribonucleoprotein D (AU-rich element RNA binding protein 1, 37kDa), isoform CRA_a [Homo sapiens]	gi|119626277	0% (0.096)	95% (INF)	0	6	8	0
98.2	heterogeneous nuclear ribonucleoprotein D (AU-rich element RNA binding protein 1, 37kDa), isoform CRA_f [Homo sapiens]	gi|119626284	0% (1.00)	95% (INF)	0	0	0	0
98.3	DNA-binding protein [Homo sapiens]	gi|181914	0% (1.00)	95% (INF)	0	0	0	0
98.4	p37 AUF1 [Homo sapiens]	gi|433344	0% (1.00)	95% (INF)	0	0	0	0
98.5	unnamed protein product [Homo sapiens]	gi|194390332	0% (1.00)	95% (INF)	0	0	0	0
99	cytokeratin 9 [Homo sapiens]	gi|435476	95% (0.017)	95% (0.2)	6	2	6	2
100	ubiquitin-like modifier-activating enzyme 1 [Homo sapiens]	gi|23510338 (+1)	95% (0.0013)	95% (INF)	0	17	2	2
101	40S ribosomal protein S14 [Homo sapiens]	gi|5032051	95% (0.0091)	95% (INF)	0	12	11	9
102	dolichyl-diphosphooligosaccharide--protein glycosyltransferase subunit 1 precursor [Homo sapiens]	gi|4506675 (+2)	95% (0.00087)	95% (INF)	0	18	3	10
103	Cluster of Chain B, Dopamine Quinone Conjugation To Dj-1 (gi|197304951)	gi|197304951	95% (0.0028)	95% (INF)	0	15	6	13
103.1	Chain B, Dopamine Quinone Conjugation To Dj-1	gi|197304951	95% (0.0028)	95% (INF)	0	15	6	13
103.2	Chain A, Crystal Structure Of E18n Dj-1	gi|193506759	0% (1.00)	95% (INF)	0	0	0	0
103.3	Chain A, Crystal Structure Of E18d Dj-1	gi|193506762	0% (1.00)	95% (INF)	0	0	0	0
103.4	Chain A, Crystal Structure Of E18l Dj-1	gi|193506761	0% (1.00)	95% (INF)	0	0	0	0
103.5	Chain A, Crystal Structure Of Aggregated Form Of Dj1	gi|209447421	0% (1.00)	95% (INF)	0	0	0	0
103.6	Chain A, Crystal Structure Of Human Dj-1	gi|42543006	0% (1.00)	95% (INF)	0	0	0	0
103.7	Chain A, Structure Of A104t Dj-1	gi|165761145	0% (1.00)	95% (INF)	0	0	0	0
104	Chain B, Senp1 Covalent Complex With Sumo-2	gi|114794856 (+16)	95% (< 0.00010)	95% (INF)	0	24	3	7
105	Cluster of transitional endoplasmic reticulum ATPase isoform 1 [Homo sapiens] (gi|6005942)	gi|6005942	0% (0.15)	95% (2.2)	3	14	3	3
105.1	transitional endoplasmic reticulum ATPase isoform 1 [Homo sapiens]	gi|6005942	0% (0.15)	95% (2.2)	3	14	3	3
105.2	unnamed protein product [Homo sapiens]	gi|189065396	0% (1.00)	95% (INF)	0	0	0	0
105.3	Chain A, Crystal Structure Of Faf1 Ubx-P97n-Domain Complex	gi|386783162	0% (1.00)	95% (INF)	0	0	0	0
106	Unknown (protein for IMAGE:3543815), partial [Homo sapiens]	gi|18042923	95% (0.020)	95% (INF)	0	10	5	0
107	Chain H, Structure Of Rabbit Skeletal Muscle Actin In Complex With A Hybrid Peptide Comprising Thymosin Beta4 And The Lysine-rich Region Of Cordon-bleu	gi|699027634	0% (0.61)	0% (1.4)	1	3	2	0
108	Cluster of RPL14 protein [Homo sapiens] (gi|13477319)	gi|13477319	95% (0.014)	95% (INF)	0	11	3	7
108.1	RPL14 protein [Homo sapiens]	gi|13477319	95% (0.014)	95% (INF)	0	11	3	7
108.2	60S ribosomal protein L14 [Homo sapiens]	gi|78000181	0% (1.00)	95% (INF)	0	0	0	0
109	ribosomal protein S18, isoform CRA_c [Homo sapiens]	gi|119624101 (+1)	95% (0.014)	95% (INF)	0	11	1	1
110	Cluster of hypothetical protein DKFZp762H157.1 - human (fragment) (gi|11276938)	gi|11276938 [5]	95% (0.014)	95% (INF)	0	11	0	0
110.1	hypothetical protein DKFZp762H157.1 - human (fragment)	gi|11276938 (+4)	95% (0.014)	95% (INF)	0	11	0	0
110.2	unnamed protein product [Homo sapiens]	gi|221045510	0% (1.00)	95% (INF)	0	0	0	0
110.3	cytovillin 2 [Homo sapiens]	gi|6063151	0% (1.00)	95% (INF)	0	0	0	0
110.4	Chain A, Crystal Structure Of The Moesin Ferm DomainTAIL DOMAIN COMPLEX	gi|8569616	0% (1.00)	95% (INF)	0	0	0	0
110.5	cytovillin 2 [Homo sapiens]	gi|6457378	0% (1.00)	95% (INF)	0	0	0	0
111	unnamed protein product [Homo sapiens]	gi|194386010	0% (0.13)	0% (1.9)	5	20	3	8
112	Cluster of poly(rC)-binding protein 2 isoform b [Homo sapiens] (gi|14141166)	gi|14141166 [9]	0% (0.15)	95% (2.2)	3	14	6	18
112.1	poly(rC)-binding protein 2 isoform b [Homo sapiens]	gi|14141166 (+8)	0% (0.15)	95% (2.2)	3	14	6	18
112.2	poly(rC)-binding protein 3 isoform 1 [Homo sapiens]	gi|194306631 (+7)	0% (1.00)	95% (INF)	0	0	0	0
113	PREDICTED: glutathione S-transferase Mu 3 isoform X1 [Homo sapiens]	gi|767903896	95% (0.011)	95% (0.0)	4	0	0	9
114	keratin-associated protein 5-1 [Homo sapiens]	gi|54400749	0% (0.68)	95% (INF)	0	1	1	0
115	unnamed protein product [Homo sapiens]	gi|194381636	95% (0.014)	95% (INF)	0	11	6	9
116	Cluster of ribosomal protein L23a, isoform CRA_a [Homo sapiens] (gi|119571516)	gi|119571516	0% (0.065)	95% (INF)	0	7	4	0
116.1	ribosomal protein L23a, isoform CRA_a [Homo sapiens]	gi|119571516	0% (0.065)	95% (INF)	0	7	4	0
116.2	60S ribosomal protein L23A like [Homo sapiens]	gi|14336695	0% (1.00)	95% (INF)	0	0	0	0
117	Cluster of prostaglandin E synthase 3 (cytosolic), isoform CRA_c [Homo sapiens] (gi|119617361)	gi|119617361 [8]	0% (0.065)	95% (INF)	0	7	2	0
117.1	prostaglandin E synthase 3 (cytosolic), isoform CRA_c [Homo sapiens]	gi|119617361 (+7)	0% (0.065)	95% (INF)	0	7	2	0
117.2	hCG2026038 [Homo sapiens]	gi|119625184	0% (1.00)	95% (INF)	0	0	0	0
118	Chain A, Three-Dimensional Structure Of Human Electron Transfer Flavoprotein To 2.1 A Resolution	gi|2781202	0% (0.49)	0% (0.9)	5	9	0	4
119	Cluster of PRKCSH protein, partial [Homo sapiens] (gi|211826282)	gi|211826282	95% (0.0091)	95% (INF)	0	12	2	2
119.1	PRKCSH protein, partial [Homo sapiens]	gi|211826282	95% (0.0091)	95% (INF)	0	12	2	2
119.2	PRKCSH protein, partial [Homo sapiens]	gi|124504579	0% (1.00)	95% (INF)	0	0	0	0
120	60S ribosomal protein L24 [Homo sapiens]	gi|4506619	0% (0.065)	95% (INF)	0	7	5	3
121	Cluster of Chain C, Crystal Structure Of Human Isg15 In Complex With Ns1 N-Terminal Region From Influenza B Virus, Northeast Structural Genomics Consortium Target Ids Hx6481, Hr2873, And Or2 (gi|340780633)	gi|340780633 [3]	0% (0.21)	95% (INF)	0	4	4	16
121.1	Chain C, Crystal Structure Of Human Isg15 In Complex With Ns1 N-Terminal Region From Influenza B Virus, Northeast Structural Genomics Consortium Target Ids Hx6481, Hr2873, And Or2	gi|340780633 (+1)	0% (0.21)	95% (INF)	0	4	4	15
121.2	ISG15 ubiquitin-like modifier [Homo sapiens]	gi|14550514	0% (1.00)	95% (INF)	0	0	0	4
121.3	Chain C, Crystal Structure Of Human Isg15 In Complex With Ns1 N-terminal Region From Influenza Virus B, Northeast Structural Genomics Consortium Target Ids Hx6481, Hr2873, And Or2	gi|335892445	0% (1.00)	95% (INF)	0	0	0	0
122	Cluster of Chain C, Complex Between Transferrin Receptor 1 And Transferrin With Iron In The N-Lobe, Cryocooled 2 (gi|343197606)	gi|343197606	0% (1.00)	95% (INF)	0	0	0	2
122.1	Chain C, Complex Between Transferrin Receptor 1 And Transferrin With Iron In The N-Lobe, Cryocooled 2	gi|343197606	0% (1.00)	95% (INF)	0	0	0	0
122.2	Chain A, Apo-Human Serum Transferrin (Non-Glycosylated)	gi|110590597	0% (1.00)	95% (INF)	0	0	0	2
122.3	Transferrin [Homo sapiens]	gi|37747855	0% (1.00)	95% (INF)	0	0	0	0
122.4	Chain A, Human Transferrin N-Lobe Mutant H249q	gi|16975242	0% (1.00)	95% (INF)	0	0	0	0
122.5	Chain A, Human Serum Transferrin	gi|7245524	0% (1.00)	95% (INF)	0	0	0	0
123	ribosomal protein L22, isoform CRA_c [Homo sapiens]	gi|119591926 (+1)	95% (0.030)	95% (INF)	0	9	4	5
124	PREDICTED: neuroblast differentiation-associated protein AHNAK isoform X6 [Homo sapiens]	gi|530397289	95% (0.030)	95% (INF)	0	9	0	0
125	6-phosphogluconate dehydrogenase, decarboxylating isoform 2 [Homo sapiens]	gi|751130505	0% (0.085)	95% (4.8)	1	10	2	4
126	40S ribosomal protein S16 isoform 1 [Homo sapiens]	gi|4506691 (+1)	95% (0.020)	95% (INF)	0	10	0	0
127	unnamed protein product [Homo sapiens]	gi|158260331 (+3)	0% (0.096)	95% (INF)	0	6	1	0
128	Chain A, Complex Of Mitochondrial Isocitrate Dehydrogenase R140q Mutant With Agi-6780 Inhibitor	gi|478247499	95% (0.030)	95% (INF)	0	9	1	0
129	malate dehydrogenase, cytoplasmic isoform 3 [Homo sapiens]	gi|312283703	0% (0.40)	0% (1.7)	2	7	2	5
130	tumor protein D54 isoform c [Homo sapiens]	gi|40805868	0% (0.057)	95% (0.3)	7	5	4	7
131	Cluster of MHC class I antigen [Homo sapiens] (gi|284444053)	gi|284444053 [5]	0% (1.00)	95% (INF)	0	0	0	20
131.1	MHC class I antigen [Homo sapiens]	gi|284444053	0% (1.00)	95% (INF)	0	0	0	0
131.2	MHC class I antigen [Homo sapiens]	gi|563403983	0% (1.00)	95% (INF)	0	0	0	0
131.3	MHC class I antigen, partial [Homo sapiens]	gi|334352898	0% (1.00)	95% (INF)	0	0	0	9
131.4	MHC class I antigen, partial [Homo sapiens]	gi|496294851	0% (1.00)	95% (INF)	0	0	0	5
131.5	MHC class I antigen [Homo sapiens]	gi|350281590	0% (1.00)	95% (INF)	0	0	0	16
131.6	MHC Class I antigen, partial [Homo sapiens]	gi|675402258	0% (1.00)	95% (INF)	0	0	0	11
131.7	MHC class I antigen [Homo sapiens]	gi|161376703	0% (1.00)	95% (INF)	0	0	0	2
131.8	truncated MHC class I antigen [Homo sapiens]	gi|558761341	0% (1.00)	95% (INF)	0	0	0	0
131.9	MHC class I antigen, partial [Homo sapiens]	gi|221328905	0% (1.00)	95% (INF)	0	0	0	0
131.1	gi|359366974	gi|359366974	0% (1.00)	95% (INF)	0	0	0	0
131.11	MHC class I antigen [Homo sapiens]	gi|318608344	0% (1.00)	95% (INF)	0	0	0	0
131.12	MHC class I antigen, partial [Homo sapiens]	gi|371784074	0% (1.00)	95% (INF)	0	0	0	0
131.13	MHC class I antigen, partial [Homo sapiens]	gi|391714093	0% (1.00)	95% (INF)	0	0	0	0
131.14	gi|380261441	gi|380261441	0% (1.00)	95% (INF)	0	0	0	0
131.15	MHC class I antigen, partial [Homo sapiens]	gi|661916932	0% (1.00)	95% (INF)	0	0	0	0
131.16	MHC class I antigen, partial [Homo sapiens]	gi|334352997	0% (1.00)	95% (INF)	0	0	0	0
131.17	MHC class I antigen, partial [Homo sapiens]	gi|627792796	0% (1.00)	95% (INF)	0	0	0	0
131.18	MHC class I antigen, partial [Homo sapiens]	gi|226316309	0% (1.00)	95% (INF)	0	0	0	0
131.19	MHC class I antigen, partial [Homo sapiens]	gi|239812492	0% (1.00)	95% (INF)	0	0	0	0
131.2	MHC class I antigen [Homo sapiens]	gi|46370049 (+1)	0% (1.00)	95% (INF)	0	0	0	0
131.21	MHC class I antigen, partial [Homo sapiens]	gi|628821016	0% (1.00)	95% (INF)	0	0	0	0
131.22	HLA-Cw12 [Homo sapiens]	gi|164370854 (+1)	0% (1.00)	95% (INF)	0	0	0	0
131.23	MHC class I antigen, partial [Homo sapiens]	gi|558761363	0% (1.00)	95% (INF)	0	0	0	0
131.24	HLA class I antigen [Homo sapiens]	gi|685135527	0% (1.00)	95% (INF)	0	0	0	0
131.25	MHC class I antigen, partial [Homo sapiens]	gi|334353490	0% (1.00)	95% (INF)	0	0	0	0
131.26	MHC class I antigen [Homo sapiens]	gi|268322393	0% (1.00)	95% (INF)	0	0	0	0
131.27	MHC class I antigen, partial [Homo sapiens]	gi|375173755	0% (1.00)	95% (INF)	0	0	0	0
131.28	MHC class I antigen [Homo sapiens]	gi|71148631	0% (1.00)	95% (INF)	0	0	0	0
131.29	MHC class I antigen [Homo sapiens]	gi|11037540	0% (1.00)	95% (INF)	0	0	0	0
131.3	MHC class I lymphocyte antigen, partial [Homo sapiens]	gi|576475 (+1)	0% (1.00)	95% (INF)	0	0	0	0
131.31	MHC class II antigen, partial [Homo sapiens]	gi|520189749	0% (1.00)	95% (INF)	0	0	0	0
131.32	MHC class I antigen, partial [Homo sapiens]	gi|756362943	0% (1.00)	95% (INF)	0	0	0	0
131.33	MHC class I antigen [Homo sapiens]	gi|219881039	0% (1.00)	95% (INF)	0	0	0	0
131.34	MHC class I antigen [Homo sapiens]	gi|3522980	0% (1.00)	95% (INF)	0	0	0	0
131.35	MHC class I antigen [Homo sapiens]	gi|126153665	0% (1.00)	95% (INF)	0	0	0	0
131.36	MHC class I antigen, partial [Homo sapiens]	gi|284944426	0% (1.00)	95% (INF)	0	0	0	0
131.37	MHC class I antigen, partial [Homo sapiens]	gi|700576285	0% (1.00)	95% (INF)	0	0	0	0
131.38	MHC HLA-B*51 protein [Homo sapiens]	gi|1495454 (+2)	0% (1.00)	95% (INF)	0	0	0	0
131.39	MHC class I antigen [Homo sapiens]	gi|5566309	0% (1.00)	95% (INF)	0	0	0	0
131.4	MHC class I antigen, partial [Homo sapiens]	gi|627793816	0% (1.00)	95% (INF)	0	0	0	0
131.41	HLA-Cw0702 [Homo sapiens]	gi|2695730	0% (1.00)	95% (INF)	0	0	0	0
131.42	MHC class I antigen, partial [Homo sapiens]	gi|307751174	0% (1.00)	95% (INF)	0	0	0	0
131.43	MHC class I antigen, partial [Homo sapiens]	gi|429508765	0% (1.00)	95% (INF)	0	0	0	0
131.44	gi|628820916	gi|628820916	0% (1.00)	95% (INF)	0	0	0	0
131.45	MHC class I antigen, partial [Homo sapiens]	gi|226316135	0% (1.00)	95% (INF)	0	0	0	0
131.46	MHC class I antigen, partial [Homo sapiens]	gi|631899773	0% (1.00)	95% (INF)	0	0	0	0
131.47	MHC class I antigen [Homo sapiens]	gi|297374617	0% (1.00)	95% (INF)	0	0	0	0
131.48	MHC class I antigen, partial [Homo sapiens]	gi|379996926	0% (1.00)	95% (INF)	0	0	0	0
131.49	MHC class I antigen, partial [Homo sapiens]	gi|261411992	0% (1.00)	95% (INF)	0	0	0	0
131.5	MHC class I antigen [Homo sapiens]	gi|334849512	0% (1.00)	95% (INF)	0	0	0	0
131.51	MHC class I antigen, partial [Homo sapiens]	gi|574614378	0% (1.00)	95% (INF)	0	0	0	0
131.52	MHC class I antigen, partial [Homo sapiens]	gi|239949265	0% (1.00)	95% (INF)	0	0	0	0
131.53	MHC class I antigen [Homo sapiens]	gi|23197570	0% (1.00)	95% (INF)	0	0	0	0
131.54	MHC class I antigen, partial [Homo sapiens]	gi|257070885	0% (1.00)	95% (INF)	0	0	0	0
131.55	MHC class I antigen, partial [Homo sapiens]	gi|748062595	0% (1.00)	95% (INF)	0	0	0	0
131.56	MHC class I antigen, partial [Homo sapiens]	gi|429508535	0% (1.00)	95% (INF)	0	0	0	0
131.57	MHC class I antigen, partial [Homo sapiens]	gi|255340062 (+1)	0% (1.00)	95% (INF)	0	0	0	0
131.58	MHC class I antigen [Homo sapiens]	gi|284158770	0% (1.00)	95% (INF)	0	0	0	0
131.59	MHC class I antigen, partial [Homo sapiens]	gi|239812720	0% (1.00)	95% (INF)	0	0	0	0
131.6	MHC class I antigen, partial [Homo sapiens]	gi|557818142	0% (1.00)	95% (INF)	0	0	0	0
131.61	MHC class I antigen [Homo sapiens]	gi|297523876	0% (1.00)	95% (INF)	0	0	0	0
131.62	MHC class I antigen [Homo sapiens]	gi|211970323	0% (1.00)	95% (INF)	0	0	0	0
131.63	MHC class I antigen, partial [Homo sapiens]	gi|402536503	0% (1.00)	95% (INF)	0	0	0	0
131.64	gi|226858314	gi|226858314	0% (1.00)	95% (INF)	0	0	0	0
132	40S ribosomal protein S28 [Homo sapiens]	gi|4506715	0% (0.42)	0% (1.4)	3	9	3	0
133	Cluster of DNA-binding protein [Homo sapiens] (gi|1066082)	gi|1066082 [4]	95% (0.014)	95% (INF)	0	11	2	1
133.1	DNA-binding protein [Homo sapiens]	gi|1066082 (+3)	95% (0.014)	95% (INF)	0	11	2	1
133.2	Chain A, Crystal Structure Of A Human Mms2/ubc13 L121g Mutant	gi|731187825	0% (1.00)	95% (INF)	0	0	0	0
134	Chain A, Nmr Solution Structure Of The Disulphide-Linked Dimeric Of Human Tff1, 10 Structures	gi|159162398 (+1)	0% (1.00)	95% (INF)	0	0	3	8
135	Cluster of nucleophosmin isoform 1 [Homo sapiens] (gi|10835063)	gi|10835063 [7]	95% (0.0028)	95% (0.1)	8	2	2	3
135.1	nucleophosmin isoform 1 [Homo sapiens]	gi|10835063 (+6)	95% (0.0028)	95% (0.1)	8	2	2	3
135.2	nucleophosmin-retinoic acid receptor alpha fusion protein NPM-RAR long form [Homo sapiens]	gi|1314308 (+1)	0% (1.00)	95% (INF)	0	0	0	0
136	Cluster of ADP-ribosylation factor 3 [Homo sapiens] (gi|4502203)	gi|4502203 [2]	0% (0.065)	95% (INF)	0	7	0	4
136.1	ADP-ribosylation factor 3 [Homo sapiens]	gi|4502203	0% (0.065)	95% (INF)	0	7	0	3
136.2	ADP-ribosylation factor 4 [Homo sapiens]	gi|4502205	0% (1.00)	95% (INF)	0	0	0	2
136.3	unnamed protein product [Homo sapiens]	gi|194383462	0% (1.00)	95% (INF)	0	0	0	0
137	calnexin isoform d precursor [Homo sapiens]	gi|10716563	0% (0.36)	0% (0.8)	7	11	0	7
138	Cluster of Chain A, Crystal Structure Analysis Of M32a Mutant Of Human Clic1 (gi|302566277)	gi|302566277	0% (0.61)	0% (1.4)	1	3	1	3
138.1	Chain A, Crystal Structure Analysis Of M32a Mutant Of Human Clic1	gi|302566277	0% (0.61)	0% (1.4)	1	3	1	3
138.2	Chain A, Crystal Structure Analysis Of R29mE81M DOUBLE MUTANT OF HUMAN CLIC1	gi|310943005	0% (1.00)	95% (INF)	0	0	0	0
139	PREDICTED: arfaptin-2 isoform 3 [Macaca mulatta]	gi|297268540	0% (0.68)	95% (INF)	0	1	0	0
140	dismutase,Cu/Zn superoxide	gi|223480	0% (0.49)	0% (1.4)	2	6	0	5
141	Cluster of unnamed protein product [Homo sapiens] (gi|194390424)	gi|194390424 [2]	0% (0.48)	0% (1.9)	1	4	3	6
141.1	unnamed protein product [Homo sapiens]	gi|194390424 (+1)	0% (0.48)	0% (1.9)	1	4	3	6
141.2	unnamed protein product [Homo sapiens]	gi|194374113	0% (1.00)	95% (INF)	0	0	0	0
142	Cluster of ALDOC protein, partial [Homo sapiens] (gi|74355075)	gi|74355075	0% (0.46)	95% (INF)	0	2	3	0
142.1	ALDOC protein, partial [Homo sapiens]	gi|74355075	0% (0.46)	95% (INF)	0	2	3	0
142.2	unnamed protein product [Homo sapiens]	gi|221039844	0% (1.00)	95% (INF)	0	0	0	0
143	Cluster of Ribosomal protein L6 [Homo sapiens] (gi|18490263)	gi|18490263	0% (0.21)	95% (INF)	0	4	2	5
143.1	Ribosomal protein L6 [Homo sapiens]	gi|18490263	0% (0.21)	95% (INF)	0	4	2	5
143.2	unnamed protein product [Homo sapiens]	gi|194388836	0% (1.00)	95% (INF)	0	0	0	0
144	KIAA0051 [Homo sapiens]	gi|40789059	95% (0.0019)	95% (INF)	0	16	0	5
145	hypothetical protein, partial [Pseudomonas sp. 2(2015)]	gi|771574750	0% (1.00)	95% (INF)	0	0	2	0
146	galectin-3 isoform 1 [Homo sapiens]	gi|115430223 (+13)	0% (0.68)	95% (INF)	0	1	0	5
147	cytosolic inorganic pyrophosphatase [Homo sapiens]	gi|4583153	0% (0.31)	95% (INF)	0	3	2	7
148	biliverdin reductase B (flavin reductase (NADPH)), isoform CRA_d [Homo sapiens]	gi|119577376 (+2)	0% (0.065)	95% (INF)	0	7	0	3
149	Cluster of glucosidase, alpha; neutral AB, isoform CRA_b [Homo sapiens] (gi|119594452)	gi|119594452 [6]	0% (0.065)	95% (INF)	0	7	0	2
149.1	glucosidase, alpha; neutral AB, isoform CRA_b [Homo sapiens]	gi|119594452 (+5)	0% (0.065)	95% (INF)	0	7	0	2
149.2	GANAB protein, partial [Homo sapiens]	gi|13529302	0% (1.00)	95% (INF)	0	0	0	0
150	peptidyl-prolyl cis-trans isomerase FKBP4 [Homo sapiens]	gi|4503729	0% (0.31)	95% (INF)	0	3	2	2
151	Chain A, Thioredoxin Peroxidase B From Red Blood Cells	gi|9955007	0% (0.41)	0% (0.9)	26	50	0	33
152	Unknown (protein for IMAGE:3544292), partial [Homo sapiens]	gi|13097759 (+1)	0% (0.46)	95% (INF)	0	2	3	1
153	heterogeneous nuclear ribonucleoproteins A2/B1 isoform B1 [Homo sapiens]	gi|14043072 (+4)	0% (0.21)	95% (INF)	0	4	0	3
154	unnamed protein product [Homo sapiens]	gi|194390440 (+4)	0% (1.00)	95% (INF)	0	0	0	1
155	Chain A, Human Peroxiredoxin 5	gi|15826629 (+3)	95% (0.044)	95% (INF)	0	8	0	0
156	rho GDP dissociation inhibitor (GDI) [Homo sapiens]	gi|36038	0% (0.46)	95% (INF)	0	2	1	0
157	SUB1 homolog (S. cerevisiae) [Homo sapiens]	gi|16307067	95% (0.030)	95% (INF)	0	9	3	4
158	Cluster of unnamed protein product [Homo sapiens] (gi|32097)	gi|32097	0% (0.21)	95% (INF)	0	4	0	0
158.1	unnamed protein product [Homo sapiens]	gi|32097	0% (0.21)	95% (INF)	0	4	0	0
158.2	histone 1, H4c [Homo sapiens]	gi|119575932	0% (1.00)	95% (INF)	0	0	0	0
159	Cluster of PREDICTED: 40S ribosomal protein S2-like [Bubalus bubalis] (gi|594030515)	gi|594030515 [2]	0% (0.096)	95% (INF)	0	6	2	0
159.1	PREDICTED: 40S ribosomal protein S2-like [Bubalus bubalis]	gi|594030515	0% (0.31)	95% (INF)	0	3	2	0
159.2	hCG2016250, isoform CRA_i [Homo sapiens]	gi|119618540	0% (0.14)	95% (INF)	0	5	0	0
159.3	Ribosomal protein S2 [Homo sapiens]	gi|21619421	0% (1.00)	95% (INF)	0	0	0	0
159.4	hCG2016250, isoform CRA_b [Homo sapiens]	gi|119618533	0% (1.00)	95% (INF)	0	0	0	0
159.5	hCG1992539, isoform CRA_a [Homo sapiens]	gi|119588848	0% (1.00)	95% (INF)	0	0	0	0
160	Cluster of Chain A, Human Annexin V With Incorporated Methionine Analogue Azidohomoalanine (gi|342350777)	gi|342350777 [2]	0% (0.26)	95% (2.2)	2	9	0	0
160.1	Chain A, Human Annexin V With Incorporated Methionine Analogue Azidohomoalanine	gi|342350777	0% (0.32)	0% (1.9)	2	8	0	0
160.2	Chain A, Human Annexin V With Proline Substitution By Thioproline	gi|157833780	0% (0.096)	95% (INF)	0	6	0	0
161	latexin, isoform CRA_a [Homo sapiens]	gi|119599089 (+2)	0% (0.25)	95% (0.2)	2	1	1	1
162	TALDO1 protein, partial [Homo sapiens]	gi|48257056 (+1)	95% (0.044)	95% (INF)	0	8	0	3
163	Chain B, Crystal Structure Of Human Mms2/ubc13_d81n, R85s, A122v, N123p	gi|817598655	0% (0.31)	95% (INF)	0	3	0	0
164	scar protein [Homo sapiens]	gi|337930 (+1)	0% (0.14)	95% (INF)	0	5	2	2
165	Cluster of lamin isoform A-delta50 [Homo sapiens] (gi|544063468)	gi|544063468	0% (0.065)	95% (INF)	0	7	1	0
165.1	lamin isoform A-delta50 [Homo sapiens]	gi|544063468	0% (0.065)	95% (INF)	0	7	1	0
165.2	lamin A/C, isoform CRA_d [Homo sapiens]	gi|119573385	0% (1.00)	95% (INF)	0	0	0	0
165.3	lamin A/C transcript variant 1 [Homo sapiens]	gi|57014047	0% (1.00)	95% (INF)	0	0	0	0
166	Cluster of Chain A, Structural Mechanism Of Trimeric Pp2a Holoenzyme Involving Pr70: Insight For Cdc6 Dephosphorylation (gi|491668493)	gi|491668493	0% (0.065)	95% (INF)	0	7	2	4
166.1	Chain A, Structural Mechanism Of Trimeric Pp2a Holoenzyme Involving Pr70: Insight For Cdc6 Dephosphorylation	gi|491668493	0% (1.00)	95% (INF)	0	0	0	0
166.2	unnamed protein product [Homo sapiens]	gi|21749746	0% (0.065)	95% (INF)	0	7	2	4
166.3	medium tumor antigen-associated 61-kD protein, partial [Homo sapiens]	gi|178663	0% (1.00)	95% (INF)	0	0	0	0
167	unnamed protein product [Homo sapiens]	gi|194386850	0% (0.32)	95% (0.0)	1	0	4	2
168	proteasome activator hPA28 suunit beta [Homo sapiens]	gi|1008915 (+2)	0% (0.31)	95% (INF)	0	3	2	6
169	heterogeneous nuclear ribonucleoprotein U (scaffold attachment factor A), isoform CRA_b [Homo sapiens]	gi|119597533	0% (0.46)	95% (INF)	0	2	1	3
170	porin, partial [Homo sapiens]	gi|190200 (+1)	0% (0.31)	95% (INF)	0	3	0	2
171	unnamed protein product [Homo sapiens]	gi|194391072	95% (0.034)	95% (0.0)	3	0	7	5
172	Cluster of keratin-associated protein 5-5 isoform X1 [Homo sapiens] (gi|578840959)	gi|578840959	0% (0.32)	95% (0.0)	1	0	0	1
172.1	keratin-associated protein 5-5 isoform X1 [Homo sapiens]	gi|578840959	0% (0.32)	95% (0.0)	1	0	0	1
172.2	keratin-associated protein 5-5 [Homo sapiens]	gi|122891874	0% (1.00)	95% (INF)	0	0	0	0
173	chaperonin containing TCP1, subunit 4 (delta), isoform CRA_b, partial [Homo sapiens]	gi|119620391	0% (0.21)	95% (INF)	0	4	0	2
174	unnamed protein product [Homo sapiens]	gi|189054911 (+2)	0% (0.31)	95% (INF)	0	3	0	3
175	4-aminobutyrate aminotransferase [Homo sapiens]	gi|602705	0% (0.096)	95% (INF)	0	6	0	2
176	CDM protein [Homo sapiens]	gi|1020320 (+4)	0% (1.00)	95% (INF)	0	0	0	1
177	Cluster of Chain B, P-rex1:rac1 Complex (gi|859066491)	gi|859066491	0% (0.14)	95% (INF)	0	5	1	0
177.1	Chain B, P-rex1:rac1 Complex	gi|859066491	0% (0.14)	95% (INF)	0	5	1	0
177.2	Chain A, Crystal Structure Of Human Rac3 Grown In The Presence Of Gpp(Nh)p.	gi|118138331	0% (1.00)	95% (INF)	0	0	0	0
178	Cluster of prohibitin 1 isoform 1 [Homo sapiens] (gi|4505773)	gi|4505773 [4]	0% (0.31)	95% (INF)	0	3	0	3
178.1	prohibitin 1 isoform 1 [Homo sapiens]	gi|4505773 (+3)	0% (0.31)	95% (INF)	0	3	0	3
178.2	ZNF607 protein [Homo sapiens]	gi|13477237	0% (1.00)	95% (INF)	0	0	0	0
179	ras-related protein Rab-10 [Mus musculus]	gi|7710086	0% (0.46)	95% (INF)	0	2	0	1
180	unnamed protein product [Homo sapiens]	gi|193787405	0% (0.14)	95% (INF)	0	5	0	0
181	beta globin [Homo sapiens]	gi|193244921 (+1)	95% (0.034)	95% (0.0)	3	0	0	0
182	trifunctional enzyme subunit alpha, mitochondrial precursor [Homo sapiens]	gi|20127408	0% (0.31)	95% (INF)	0	3	0	0
183	proteasome (prosome, macropain) subunit, alpha type, 5 [Homo sapiens]	gi|54696300	0% (0.68)	95% (INF)	0	1	0	0
184	calcium-binding mitochondrial carrier protein SCaMC-1 isoform 1 [Homo sapiens]	gi|148491091 (+3)	0% (0.69)	0% (1.0)	1	2	3	0
185	Stathmin 1/oncoprotein 18 [Homo sapiens]	gi|15680064 (+2)	0% (0.14)	95% (INF)	0	5	1	0
186	Cluster of unnamed protein product [Homo sapiens] (gi|194387632)	gi|194387632	0% (0.31)	95% (INF)	0	3	0	0
186.1	unnamed protein product [Homo sapiens]	gi|194387632	0% (0.31)	95% (INF)	0	3	0	0
186.2	Chain A, Crystal Structure Of Human Saposin A	gi|112490484	0% (1.00)	95% (INF)	0	0	0	0
187	ribosomal protein L7a, isoform CRA_b, partial [Homo sapiens]	gi|119608468 (+4)	0% (0.46)	95% (INF)	0	2	0	1
188	unnamed protein product [Homo sapiens]	gi|194381628	0% (0.14)	95% (INF)	0	5	0	0
189	ribosomal protein L10, isoform CRA_e [Homo sapiens]	gi|119593147 (+2)	0% (0.096)	95% (INF)	0	6	3	0
190	enoyl-CoA hydratase [Homo sapiens]	gi|1922287	0% (0.31)	95% (INF)	0	3	0	0
191	FUBP1 protein, partial [Homo sapiens]	gi|40225729	0% (0.48)	0% (1.9)	1	4	0	1
192	40S ribosomal protein S13 [Homo sapiens]	gi|4506685	0% (0.14)	95% (INF)	0	5	0	0
193	hydroxyacyl-Coenzyme A dehydrogenase, type II, isoform CRA_c [Homo sapiens]	gi|119613565	0% (0.68)	95% (INF)	0	1	0	0
194	enoyl-CoA delta isomerase 1, mitochondrial isoform 2 precursor [Homo sapiens]	gi|295842266 (+1)	0% (0.31)	95% (INF)	0	3	0	0
195	eukaryotic translation initiation factor 5A-1 isoform B [Homo sapiens]	gi|4503545 (+1)	0% (0.46)	95% (INF)	0	2	0	0
196	ribosomal protein, partial [Homo sapiens]	gi|337518	0% (0.68)	95% (INF)	0	1	1	0
197	Cluster of Calpain, small subunit 1 [Homo sapiens] (gi|18314496)	gi|18314496 [2]	0% (1.00)	95% (INF)	0	0	1	0
197.1	Calpain, small subunit 1 [Homo sapiens]	gi|18314496 (+1)	0% (1.00)	95% (INF)	0	0	1	0
197.2	CAPNS1 protein [Homo sapiens]	gi|40674605	0% (1.00)	95% (INF)	0	0	0	0
198	60S ribosomal protein L4 [Homo sapiens]	gi|16579885 (+2)	0% (0.46)	95% (INF)	0	2	0	0
199	keratin-associated protein 5-4 isoform 2 [Homo sapiens]	gi|60593038	0% (1.00)	95% (INF)	0	0	1	0
200	beta-cop homolog [Homo sapiens]	gi|5257007	0% (1.00)	95% (INF)	0	0	0	2
201	Chain A, Crystal Structure Of Human Paics, A Bifunctional Carboxylase And Synthetase In Purine Biosynthesis	gi|126030593	0% (0.68)	95% (INF)	0	1	0	2
202	heterogeneous nuclear ribonucleoprotein H1 (H), isoform CRA_b [Homo sapiens]	gi|119574194 (+6)	0% (0.68)	95% (INF)	0	1	0	0
203	ribosomal protein S21, isoform CRA_b [Homo sapiens]	gi|119595774	0% (1.00)	95% (INF)	0	0	0	1
204	hCG2033802, partial [Homo sapiens]	gi|119618860	0% (1.00)	95% (INF)	0	0	0	1
205	60S ribosomal protein L36 [Homo sapiens]	gi|16117794 (+1)	0% (0.46)	95% (INF)	0	2	0	0
206	PREDICTED: alpha-2-antiplasmin isoform X1 [Homo sapiens]	gi|530410438	0% (0.32)	95% (0.0)	1	0	0	0
207	D-dopachrome decarboxylase-like protein [Homo sapiens]	gi|145386559 (+4)	0% (0.31)	95% (INF)	0	3	0	0
208	ribosomal protein L19 [Homo sapiens]	gi|26224758	0% (0.68)	95% (INF)	0	1	1	0
209	profilin 2, isoform CRA_b, partial [Homo sapiens]	gi|119599257	0% (0.21)	95% (INF)	0	4	0	0
210	unnamed protein product [Homo sapiens]	gi|221039428	0% (0.31)	95% (INF)	0	3	0	1
211	ribonuclease/angiogenin inhibitor [Rattus norvegicus]	gi|114053011	0% (0.68)	95% (INF)	0	1	0	0
212	high mobility group protein B2 [Homo sapiens]	gi|11321591 (+1)	95% (< 0.00010)	95% (INF)	0	27	0	0
213	Ribosomal protein L23 [Homo sapiens]	gi|38571606	0% (0.096)	95% (INF)	0	6	0	0
214	lysosomal membrane glycoprotein lamp-2 homolog [human, diploid fibroblasts, Peptide, 410 aa]	gi|435756	0% (0.68)	95% (INF)	0	1	1	0
215	PREDICTED: proteasome subunit alpha type-3 [Gorilla gorilla gorilla]	gi|426377016	0% (1.00)	95% (INF)	0	0	2	0
216	Cluster of unnamed protein product [Homo sapiens] (gi|194386544)	gi|194386544	0% (1.00)	95% (INF)	0	0	0	2
216.1	unnamed protein product [Homo sapiens]	gi|194386544	0% (1.00)	95% (INF)	0	0	0	2
216.2	polyadenylate-binding protein 3 [Homo sapiens]	gi|45238849 (+3)	0% (1.00)	95% (INF)	0	0	0	0
216.3	hCG2019100, isoform CRA_d, partial [Homo sapiens]	gi|119596296 (+2)	0% (1.00)	95% (INF)	0	0	0	0
216.4	testis-specific poly(A)-binding protein [Homo sapiens]	gi|11610605	0% (1.00)	95% (INF)	0	0	0	0
216.5	poly(A) binding protein, cytoplasmic 1, isoform CRA_c [Homo sapiens]	gi|119612222	0% (1.00)	95% (INF)	0	0	0	0
217	unnamed protein product [Homo sapiens]	gi|194389380	0% (0.21)	95% (INF)	0	4	1	0
218	Chain C, Crystal Structure Of The Human Sec23a24A HETERODIMER, Complexed With The Snare Protein Sec22b	gi|149242497	0% (0.31)	95% (INF)	0	3	2	0
219	ras-related protein Rab-7a [Homo sapiens]	gi|34147513 (+1)	0% (0.31)	95% (INF)	0	3	0	0
220	isochorismatase domain-containing protein 1 [Homo sapiens]	gi|103471987 (+1)	0% (1.00)	95% (INF)	0	0	0	1
221	Chain A, The Structure Of Mono-acetylated Sahh	gi|695721290	0% (0.46)	95% (INF)	0	2	0	0
222	OLA1 protein [Homo sapiens]	gi|15530273 (+1)	0% (0.21)	95% (INF)	0	4	0	0
223	guanine nucleotide binding protein (G protein), beta polypeptide 2-like 1, isoform CRA_e [Homo sapiens]	gi|119574081	0% (0.68)	95% (INF)	0	1	0	0
224	hypothetical protein [Homo sapiens]	gi|30268235 (+1)	0% (0.21)	95% (INF)	0	4	0	1
225	alanyl-tRNA synthetase [Homo sapiens]	gi|1015321 (+1)	0% (0.68)	95% (INF)	0	1	0	0
226	unnamed protein product [Homo sapiens]	gi|189053643	0% (0.46)	95% (INF)	0	2	0	0
227	unnamed protein product [Homo sapiens]	gi|189055002	0% (0.68)	95% (INF)	0	1	0	0
228	multiple epidermal growth factor-like domains protein 6 isoform X13 [Homo sapiens]	gi|767902858	0% (1.00)	95% (INF)	0	0	0	1
229	ATP-dependent 6-phosphofructokinase, liver type isoform X1 [Homo sapiens]	gi|578836565	0% (0.68)	95% (INF)	0	1	0	1
230	von Willebrand factor, isoform CRA_a [Homo sapiens]	gi|119609220 (+2)	0% (0.68)	95% (INF)	0	1	0	0
231	hCG1990955, isoform CRA_a, partial [Homo sapiens]	gi|119625732	0% (1.00)	95% (INF)	0	0	0	2
232	lamin-B1 isoform 1 [Homo sapiens]	gi|5031877	0% (0.68)	95% (INF)	0	1	0	0
233	metallothionein MT Ipg	gi|224279	0% (1.00)	95% (INF)	0	0	0	1
234	T-complex protein 1 subunit theta isoform 2 [Homo sapiens]	gi|544711041	0% (1.00)	95% (INF)	0	0	2	1
235	START domain containing 10, isoform CRA_c [Homo sapiens]	gi|119595276	0% (0.46)	95% (INF)	0	2	1	0
236	E3 ubiquitin-protein ligase TRIM36 isoform 2 [Homo sapiens]	gi|62865610	0% (1.00)	95% (INF)	0	0	2	2
237	KIAA1850 protein [Homo sapiens]	gi|14017917	0% (0.68)	95% (INF)	0	1	1	0
238	ubiquinol-cytochrome c reductase core protein II, isoform CRA_a [Homo sapiens]	gi|119570975	0% (1.00)	95% (INF)	0	0	0	1
239	unnamed protein product [Homo sapiens]	gi|158257630 (+2)	0% (0.68)	95% (INF)	0	1	0	0
240	unnamed protein product [Homo sapiens]	gi|34536423	0% (1.00)	95% (INF)	0	0	1	0
241	trifunctional enzyme subunit beta, mitochondrial isoform 3 [Homo sapiens]	gi|528281413	0% (0.54)	95% (0.5)	1	1	0	0
242	adenine phosphoribosyltransferase isoform a [Homo sapiens]	gi|4502171	0% (0.46)	95% (INF)	0	2	0	0
243	adenylate kinase 2, mitochondrial isoform c [Homo sapiens]	gi|312836806 (+3)	0% (0.68)	95% (INF)	0	1	0	0
244	gi|530372131	gi|530372131	0% (0.46)	95% (INF)	0	2	0	0
245	Chain A, Ternary Complex Structure Of Human Hgprtase, Prpp, Mg2+, And The Inhibitor Hpp Reveals The Involvement Of The Flexible Loop In Substrate Binding	gi|6730252	0% (0.68)	95% (INF)	0	1	0	0
246	RecName: Full=Fibrillin-1; Flags: Precursor	gi|311033452 (+1)	0% (0.32)	95% (0.0)	1	0	0	0
247	immunoglobulin-like and fibronectin type III domain-containing protein 1 isoform X3 [Homo sapiens]	gi|578801693	0% (1.00)	95% (INF)	0	0	0	0
248	peroxiredoxin 3, isoform CRA_a, partial [Homo sapiens]	gi|119569781	0% (1.00)	95% (INF)	0	0	0	1
249	Cluster of lymphocyte activation antigen [Homo sapiens] (gi|178685)	gi|178685	0% (1.00)	95% (INF)	0	0	0	1
249.1	lymphocyte activation antigen [Homo sapiens]	gi|178685	0% (1.00)	95% (INF)	0	0	0	1
249.2	4F2 cell-surface antigen heavy chain isoform b [Homo sapiens]	gi|61744477 (+5)	0% (1.00)	95% (INF)	0	0	0	0
250	PREDICTED: nascent polypeptide-associated complex subunit alpha isoform X2 [Homo sapiens]	gi|578823762 (+1)	0% (1.00)	95% (INF)	0	0	0	1
251	alpha-protein kinase 3 [Homo sapiens]	gi|115511036	0% (1.00)	95% (INF)	0	0	0	1
252	ANP32A protein [Homo sapiens]	gi|115528927 (+6)	0% (0.68)	95% (INF)	0	1	0	0
253	beta2/S laminin chain [Homo sapiens]	gi|1335202	0% (0.68)	95% (INF)	0	1	0	0
254	integrin beta-7 precursor [Homo sapiens]	gi|4504777 (+1)	0% (1.00)	95% (INF)	0	0	0	1
255	Chain A, Solution Nmr Structure Of The Globular Domain Of Human Histone H1x, Northeast Structural Genomics Consortium (Nesg) Target Hr7057a	gi|390980740	0% (0.68)	95% (INF)	0	1	0	0
256	hCG1987544 [Homo sapiens]	gi|119610205	0% (1.00)	95% (INF)	0	0	1	0
257	Chain A, 3d Structure Of Amyloid Protofilaments Of Beta2- Microglobulin Fragment Probed By Solid-State Nmr	gi|134104252	0% (1.00)	95% (INF)	0	0	1	0
258	unnamed protein product [Homo sapiens]	gi|193785964 (+1)	0% (0.68)	95% (INF)	0	1	0	0
259	TCR junctional sequence [Homo sapiens]	gi|1770561	0% (1.00)	95% (INF)	0	0	0	1
260	Cluster of potassium-transporting ATPase alpha chain 1 [Homo sapiens] (gi|51944966)	gi|51944966 [3]	95% (0.034)	95% (0.0)	3	0	0	0
260.1	potassium-transporting ATPase alpha chain 1 [Homo sapiens]	gi|51944966 (+1)	0% (0.10)	95% (0.0)	2	0	0	0
260.2	RecName: Full=Potassium-transporting ATPase alpha chain 1; AltName: Full=Gastric H(+)/K(+) ATPase subunit alpha; AltName: Full=Proton pump	gi|20137339	0% (0.10)	95% (0.0)	2	0	0	0
261	unnamed protein product [Homo sapiens]	gi|221044236	0% (0.68)	95% (INF)	0	1	0	0
262	hCG37294, isoform CRA_b [Homo sapiens]	gi|119575809	0% (0.68)	95% (INF)	0	1	0	0
263	sperm protein [Homo sapiens]	gi|34481396	0% (0.10)	95% (0.0)	2	0	0	0
264	nestin [Homo sapiens]	gi|35019	0% (0.32)	95% (0.0)	1	0	0	0
265	glycogen synthase kinase-3 alpha [Homo sapiens]	gi|49574532 (+1)	0% (1.00)	95% (INF)	0	0	0	1
266	resistin-like beta precursor [Homo sapiens]	gi|14211897	0% (1.00)	95% (INF)	0	0	1	0
267	gi|34527624	gi|34527624	0% (0.68)	95% (INF)	0	1	0	0
268	PREDICTED: intraflagellar transport protein 88 homolog isoform X3 [Homo sapiens]	gi|530402692 (+5)	0% (1.00)	95% (INF)	0	0	0	1
269	BMP-2-inducible protein kinase isoform b [Homo sapiens]	gi|38787904 (+12)	0% (0.32)	95% (0.0)	1	0	0	0
270	unnamed protein product [Homo sapiens]	gi|31442	0% (1.00)	95% (INF)	0	0	1	0
271	RIMKLB protein, partial [Homo sapiens]	gi|40225326	0% (1.00)	95% (INF)	0	0	1	0
272	signal recognition particle 14 kDa protein isoform 1 [Homo sapiens]	gi|149999611	0% (0.68)	95% (INF)	0	1	0	0
273	kinase,phosphoglycerate	gi|224517	0% (1.00)	95% (INF)	0	0	0	24
274	agrin [Homo sapiens]	gi|119576697	0% (0.32)	95% (0.0)	1	0	0	0
275	alternative protein MED22 [Homo sapiens]	gi|444733449	0% (1.00)	95% (INF)	0	0	1	0
276	Enoyl Coenzyme A hydratase 1, peroxisomal [Homo sapiens]	gi|16924265 (+2)	0% (0.46)	95% (INF)	0	2	0	0
277	unnamed protein product [Homo sapiens]	gi|194384574	0% (1.00)	95% (INF)	0	0	1	0
278	ADAM metallopeptidase with thrombospondin type 1 motif, 17, isoform CRA_d, partial [Homo sapiens]	gi|119622669	0% (1.00)	95% (INF)	0	0	0	1
279	5-hydroxytryptamine receptor 2A isoform 1 [Homo sapiens]	gi|10835175	0% (0.68)	95% (INF)	0	1	0	0
280	KVLQT1 isoform1 [Homo sapiens]	gi|3953684	0% (1.00)	95% (INF)	0	0	1	0
281	similar to ribosomal protein L18; 60S ribosomal protein L18 [Homo sapiens]	gi|51095102	0% (1.00)	95% (INF)	0	0	0	1
282	dihydrolipoyllysine-residue succinyltransferase component of 2-oxoglutarate dehydrogenase complex, mitochondrial isoform 2 precursor [Homo sapiens]	gi|349585158	0% (0.68)	95% (INF)	0	1	0	0
283	hCG1820444 [Homo sapiens]	gi|119629507	0% (0.68)	95% (INF)	0	1	0	0
284	nesprin-3 isoform 1 [Homo sapiens]	gi|145580592 (+8)	0% (1.00)	95% (INF)	0	0	1	0
285	PREDICTED: fibronectin type III domain-containing protein 7 isoform X1 [Homo sapiens]	gi|767902733	0% (1.00)	95% (INF)	0	0	0	1
286	hCG1988888, partial [Homo sapiens]	gi|119602946	0% (0.68)	95% (INF)	0	1	0	0
287	UPF0505 protein C16orf62 isoform 1 [Homo sapiens]	gi|304766523 (+4)	0% (0.68)	95% (INF)	0	1	0	0
288	Lamina-associated polypeptide 2, isoforms beta/gamma variant, partial [Homo sapiens]	gi|62088174	0% (0.32)	95% (0.0)	1	0	0	0
END OF FILE
