# Supplementary material for: Investigating the Function of Human Jumping Translocation Breakpoint Protein (hJTB) and Its Interacting Partners through In-Solution Proteomics of MCF7 Cells
Source: Molecules. 2022 Nov 28;27(23):8301. doi: 10.3390/molecules27238301 (PMC9740069; doi:10.3390/molecules27238301)
Supplement: Supplementary file 1 [file molecules-27-08301-s001.zip › molecules-1954398-supplementary-table-S2.xlsx]

## Sheet: Sheet1
	Upregulated JTB condition
	Protein Name	gi code	Fisher	Foldchange	Control	Up_JTB	Gene Name
	gamma-actin, partial [Homo sapiens]	gi|178045	95% (< 0.00010)	1.7	183	229	ACTG1
	heat shock protein HSP 90-alpha isoform 2 [Homo sapiens]	gi|154146191	95% (0.00056)	1.8	232	363	HSP90AA1
	tubulin beta-6 chain isoform 5 [Homo sapiens]	gi|746815977	95% (0.00053)	3.6	6	45	TUBB4A
	glyceraldehyde-3-phosphate dehydrogenase [Homo sapiens]	gi|31645	95% (< 0.00010)	1.7	300	447	GAPDH
	Peptidylprolyl isomerase A (cyclophilin A) [Homo sapiens]	gi|13937981	95% (0.0020)	1.7	110	157	PPIA
	Cluster of Chain A, Complex Of 14-3-3 Isoform Epsilon, A Mlf1 Phosphopeptide And A Small Fragment Hit From A Fbdd Screen (gi|374074368)	gi|374074368	95% (0.0100)	1.9	120	187	CTNNB1
	heat shock protein beta-1 [Homo sapiens]	gi|4504517	95% (0.00099)	1.9	105	144	HSPB1
	UDP glucose 6-dehydrogenase [Homo sapiens]	gi|2935481	95% (< 0.00010)	INF	0	26	UGDH
	Fatty acid synthase [Homo sapiens]	gi|38648667	95% (< 0.00010)	2.3	26	121	FASN
	elongation factor 2 [Homo sapiens]	gi|4503483	0% (0.084)	1.8	8	30	EEF2
	Cluster of ATP synthase subunit alpha, mitochondrial isoform a precursor [Homo sapiens]	gi|4757810	95% (0.00041)	2.8	11	63	ATP5F1A
	Superoxide Dismutase (Sod1)	gi|237823814	95% (0.013)	INF	0	11	SOD1
	Cluster of chaperonin 10-related protein [Homo sapiens]	gi|4028622	95% (0.037)	1.7	24	29	HSPE1
	tropomyosin alpha-3 chain isoform 8 [Homo sapiens]	gi|499137520	95% (< 0.00010)	INF	0	28	TPM3
	poly(rC)-binding protein 1 [Mus musculus]	gi|6754994	95% (0.049)	3.6	2	15	PCBP1
	Ribosomal protein L18 [Homo sapiens]	gi|18204442	95% (0.016)	2.4	7	35	RPL18
	GTP-binding nuclear protein Ran [Pan paniscus]	gi|397494025	95% (0.0018)	INF	0	16	RAN
	ribosomal protein S5 [Homo sapiens]	gi|550021	95% (0.00015)	8	2	33	RPS5
	ribosomal protein S6 [Homo sapiens]	gi|337514	95% (0.00024)	INF	0	21	RPS6
	filamin-A isoform 2 [Homo sapiens]	gi|160420317	95% (0.00024)	INF	0	21	FLNA
	ADP/ATP translocase 2	gi|156071459	95% (0.034)	2.8	10	28	SLC25A5
	laminin receptor-like protein LAMRL5 [Homo sapiens]	gi|14583014	95% (0.019)	INF	0	10	LAMRL5
	IFITM3 [Homo sapiens]	gi|381148060	95% (0.0012)	INF	0	17	IFITM3
	high-mobility group box 1, isoform CRA_b [Homo sapiens]	gi|119628863	95% (0.00036)	INF	0	20	HMGB1
	cullin-associated NEDD8-dissociated protein 1 [Rattus norvegicus]	gi|16758920	95% (0.0018)	INF	0	16	CAND1
	60S ribosomal protein L13 isoform 1 [Homo sapiens]	gi|15431295	95% (0.042)	INF	0	8	RPL13
	Enolase 2	gi|221040676	95% (< 0.00010)	INF	0	21	ENO2
	ubiquitin-like modifier-activating enzyme 1 [Homo sapiens]	gi|23510338	95% (0.0039)	INF	0	14	UBA1
	dolichyl-diphosphooligosaccharide--protein glycosyltransferase subunit 1 precursor [Homo sapiens]	gi|4506675	95% (0.0039)	INF	0	14	RPN1
	Chain B, Senp1 Covalent Complex With Sumo-2	gi|114794856	95% (0.00024)	INF	0	21	SENP1
	ribosomal protein S18, isoform CRA_c [Homo sapiens]	gi|119624101	95% (0.042)	INF	0	8	RPS18
	Cluster of PRKCSH protein, partial [Homo sapiens]	gi|211826282	95% (0.042)	INF	0	8	PRKCSH
	KIAA0051 [Homo sapiens]	gi|40789059	95% (0.0026)	INF	0	15	IQGAP1
	Cluster of Chain A, Human Annexin V With Incorporated Methionine Analogue Azidohomoalanine	gi|342350777	95% (0.042)	INF	0	8	ANXA5
	high mobility group protein B2 [Homo sapiens]	gi|11321591	95% (0.00054)	INF	0	19	HMGB2
	elongation factor 1-alpha 2 [Homo sapiens]	gi|4503475	95% (0.00018)	3.33	25	16	EEF1A1
	Fatty acid synthase	gi|38648667	95% (0.022)	INF	11	5	FASN
	Dismutase,Cu/Zn superoxide	gi|223480	95% (0.038)	INF	12	0	SOD1
	Peroxiredoxin-1	gi|4505591	95% (0.0070)	3.33	28	8	PRDX1
	heat shock protein 70kDa [Homo sapiens]	gi|386785	95% (< 0.00010)	INF	94	0	HSPA1A
	protein S100-A11 [Homo sapiens]	gi|5032057	95% (< 0.00010)	2.5	101	89	S100A1
	Human Enolase 1	gi|203282367	95% (0.027)	1.8	75	58	ENO1
	Alpha actinin	gi|3157976	95% (0.033)	2	22	14	ACTN4
	Chain A, Macrophage Migration Inhibitory Factor (Mif) Complexed With Inhibitor.	gi|13399777	95% (< 0.00010)	2	68	64	MIF
	Triosephosphate Isomerase	gi|753534216	95% (0.016)	INF	9	0	TPI1
	MDH2 [Homo sapiens]	gi|49168580	95% (0.011)	1.7	49	64	MDH2
	Tyrosine 3-monooxygenase	gi|54696890	95% (0.022)	INF	5	0	YWHAQ
	PREDICTED: glutathione S-transferase Mu 3 isoform X1 [Homo sapiens]	gi|767903896	95% (0.035)	INF	3	0	GSTM1
	Chain A, Solution Structure Of Calcium-calmodulin N-terminal Domain	gi|16974825	95% (0.047)	3.33	11	2	CALM1
	tumor protein D54 isoform c [Homo sapiens]	gi|40805868	95% (0.035)	3.33	7	4	TPD54
	Protein disulfide isomerase A4	gi|158255378	95% (0.045)	5	9	2	PDIA4
	nucleophosmin isoform 1 [Homo sapiens]	gi|10835063	95% (0.0030)	10	8	2	NPM1
	Alpha2-HS glycoprotein	gi|2521981	95% (0.019)	INF	6	0	AHSG
	Downregulated JTB condition
	Protein Name	gi code	Fisher	Foldchange	Ctrl_sh	sh_JTB	Gene Name
	gamma-actin	gi|178045	95% (0.032)	2.1	255	298	ACTG1
	Aldolase A	gi|49456715	95% (0.035)	2.1	239	380	ALDOA
	serum albumin	gi|62113341	95% (0.028)	1.7	159	176	ALB
	Beta-tubulin	gi|2119276	95% (0.015)	1.9	45	56	TUBB
	Alpha-tubulin	gi|4929136	95% (0.0011)	INF	5	17	TUBA1A
	Heat shock 70kDa protein 1-like [Homo sapiens]	gi|194389302	95% (< 0.00010)	INF	0	70	HSPA1A
	78 kDa glucose-regulated protein precursor [Mus musculus]	gi|254540166	95% (0.014)	2.3	92	168	HSPA5
	Proteasome activator complex	gi|528078355	95% (0.031)	INF	0	7	PSME1
	Fatty acid synthase [Homo sapiens]	gi|38648667	95% (0.011)	1.7	28	65	FASN
	Human Apo Cu,Zn Superoxide Dismutase (Sod1)	gi|237823814	95% (0.037)	INF	0	6	SOD
	tropomyosin 4-anaplastic lymphoma kinase fusion protein [Homo sapiens]	gi|13274400	95% (0.00015)	INF	0	16	ALK
	Beta-actin	gi|74739412	95% (< 0.00010)	INF	0	25	POTEKP
	Cluster of Chain A, Crystal Structure Of Human Lnkh2b-h2a.z-anp32e (gi|609412460)	gi|609412460	95% (< 0.00010)	INF	0	27	H2A
	Neurone-specific enolase	gi|930063	95% (0.031)	INF	5	8	ENO2
	precursor (AA -19 to 692) [Homo sapiens]	gi|34416	95% (0.037)	INF	0	6	LTF
	ribosomal protein L11 [Homo sapiens]	gi|495126	95% (0.047)	2.7	4	15	RPL11
	Heat shock 70kDa protein 1A variant	gi|62089222	95% (0.00046)	INF	0	12	HSPA1A
	Chaperonin 10	gi|4008131	95% (0.037)	2.4	8	17	HSPE1
	60S ribosomal protein L13 isoform 1 [Homo sapiens]	gi|15431295	95% (0.0041)	INF	0	10	RPL11
	Eukaryotic translation initiation factor 4A, isoform 2 [Homo sapiens]	gi|158257374	95% (< 0.00010)	INF	0	18	EIF4A1
	Human Phosphoglycerate Kinase	gi|193506632	95% (0.037)	2.2	11	19	PGK1
	MHC Class I antigen, partial [Homo sapiens]	gi|675402258	95% (0.0024)	INF	0	11	HLA-A
	Peroxiredoxin 2	gi|194375974	95% (0.014)	INF	0	7	PRDX2
	Peptidylprolyl isomerase A (cyclophilin A)	gi|13937981	95% (0.048)	1.7	30	37	PPIA
	calnexin isoform d precursor [Homo sapiens]	gi|10716563	95% (0.022)	INF	0	7	CANX
	Chain A, Thioredoxin Peroxidase B From Red Blood Cells	gi|9955007	95% (< 0.00010)	INF	0	25	PRDX2
	Actin, alpha cardiac muscle 1 proprotein	gi|4885049	95% (0.017)	2.1	46	53	ACTC1
	Mitochondrial heat shock 60kD protein 1 variant 1	gi|189502784	95% (0.046)	2.3	14	29	HSPD1
	Eukaryotic translation elongation factor 1	gi|62896605	95% (0.017)	2.4	32	10	EEF1A1
	tubulin beta-6 chain isoform 5 [Homo sapiens]	gi|746815977	95% (0.0082)	5	12	4	TUBB6
	Heat shock 70kDa protein 1A variant	gi|62089222	95% (< 0.00010)	INF	18	0	HSPA1A
	Heat shock cognate 71 kDa protein isoform 1	gi|5729877	95% (< 0.00010)	INF	25	2	HSPA8
	protein S100-A11 [Homo sapiens]	gi|5032057	95% (0.0025)	1.7	87	76	S100A11
	Fatty acid synthase	gi|38648667	95% (0.038)	INF	22	8	FASN
	PREDICTED: glucose-6-phosphate 1-dehydrogenase isoform X1 [Homo sapiens]	gi|530422747	95% (0.023)	5	9	3	G6PD
	Annexin A2, isoform CRA_c	gi|119597993	95% (0.012)	5	14	3	ANXA2
	Ribosomal protein S5 variant [Homo sapiens]	gi|62897773	95% (0.040)	5	11	4	RPS5
	Calcium-calmodulin N-terminal Domain	gi|16974825	95% (0.035)	INF	13	0	CALM1
	ribosomal protein L23a, isoform CRA_a [Homo sapiens]	gi|119571516	95% (0.032)	INF	4	0	RPL23
	kinase,phosphoglycerate	gi|224517	95% (< 0.00010)	INF	0	19	PGK
	Human Profilin I	gi|157833469	0% (0.070)	2	25	9	MKI67
	Neurone-specific enolase	gi|930063	95% (0.036)	INF	9	0	ENO2
	Interferon induced transmembrane protein 2	gi|119581624	95% (0.035)	INF	11	0	IFITM2
	Superoxide dismutase	gi|237823814	95% (0.0022)	INF	12	0	SOD1
	Triosephosphate Isomerase	gi|753534216	95% (0.015)	INF	12	0	TPI1
	Actin	gi|62420916	95% (0.015)	INF	9	0	ACTG1
	Heat shock 27kDa protein 1	gi|15126735	95% (< 0.00010)	INF	55	5	HSPB1
	Proliferation marker Ki-67	gi|157833469	0% (0.070)	2	35	17	MKI67
